# Supplementary material for: Regulation of acetyl-CoA biosynthesis via an intertwined acetyl-CoA synthetase/acetyltransferase complex
Source: Nat Commun. 2025 Mar 15;16:2557. doi: 10.1038/s41467-025-57842-2 (PMC11910552; doi:10.1038/s41467-025-57842-2)
Supplement: Supplementary file 4 — Source Data [file 41467_2025_57842_MOESM4_ESM.xlsx]

## Sheet: Fig. 1e
AcsA			AcuA			AcsA-AcuA
Chrom.1			Chrom.1			Chrom.1
UV 1_280			UV 1_280			UV 1_280
ml	mAU		ml	mAU		ml	mAU
-2.0043	-0.450751		-2.00399	-0.490536		-2.00425	0.143632
-2.00347	-0.453579		-2.00316	-0.49148		-2.00342	0.151018
-2.00264	-0.45343		-2.00233	-0.491718		-2.00259	0.15133
-2.00181	-0.453282		-2.0015	-0.491955		-2.00175	0.151525
-2.00098	-0.450196		-2.00067	-0.492853		-2.00092	0.152226
-2.00014	-0.447793		-1.99983	-0.492721		-2.00009	0.15341
-1.99931	-0.447609		-1.999	-0.492593		-1.99926	0.153408
-1.99848	-0.447425		-1.99817	-0.492464		-1.99843	0.153271
-1.99765	-0.44727		-1.99734	-0.492336		-1.9976	0.153086
-1.99682	-0.447165		-1.99651	-0.492207		-1.99676	0.152893
-1.99599	-0.447328		-1.99567	-0.492084		-1.99593	0.152699
-1.99516	-0.447883		-1.99484	-0.492017		-1.9951	0.152509
-1.99432	-0.448472		-1.99401	-0.492042		-1.99427	0.152331
-1.99349	-0.449065		-1.99318	-0.492142		-1.99344	0.152221
-1.99266	-0.449657		-1.99235	-0.492268		-1.99261	0.152289
-1.99183	-0.450249		-1.99151	-0.492394		-1.99178	0.152521
-1.991	-0.450664		-1.99068	-0.49252		-1.99094	0.152737
-1.99017	-0.450681		-1.98985	-0.492647		-1.99011	0.152953
-1.98934	-0.450709		-1.98902	-0.492686		-1.98928	0.153168
-1.9885	-0.45074		-1.98819	-0.492612		-1.98845	0.153384
-1.98767	-0.450772		-1.98736	-0.492342		-1.98762	0.153599
-1.98684	-0.450803		-1.98652	-0.491965		-1.98679	0.15358
-1.98601	-0.450835		-1.98569	-0.491583		-1.98596	0.153269
-1.98518	-0.450909		-1.98486	-0.491204		-1.98513	0.153073
-1.98435	-0.451122		-1.98403	-0.490826		-1.98429	0.152946
-1.98351	-0.451434		-1.9832	-0.490435		-1.98346	0.152819
-1.98268	-0.451745		-1.98236	-0.490005		-1.98263	0.152692
-1.98185	-0.452055		-1.98153	-0.485961		-1.9818	0.152565
-1.98102	-0.452367		-1.9807	-0.478148		-1.98097	0.152389
-1.98019	-0.452679		-1.97987	-0.469333		-1.98014	0.152087
-1.97936	-0.45299		-1.97904	-0.460567		-1.9793	0.151463
-1.97852	-0.453328		-1.97821	-0.451778		-1.97847	0.150442
-1.97769	-0.453895		-1.97737	-0.443001		-1.97764	0.149379
-1.97686	-0.455018		-1.97654	-0.434307		-1.97681	0.148317
-1.97603	-0.456534		-1.97571	-0.427803		-1.97598	0.147254
-1.9752	-0.458053		-1.97488	-0.425617		-1.97515	0.146192
-1.97437	-0.459575		-1.97405	-0.425175		-1.97432	0.145267
-1.97354	-0.461094		-1.97321	-0.424733		-1.97348	0.144571
-1.9727	-0.462612		-1.97238	-0.424303		-1.97265	0.143903
-1.97187	-0.464126		-1.97155	-0.4239		-1.97182	0.143212
-1.97104	-0.465772		-1.97072	-0.423503		-1.97099	0.14252
-1.97021	-0.467786		-1.96989	-0.423083		-1.97016	0.141829
-1.96938	-0.469874		-1.96906	-0.423631		-1.96933	0.141139
-1.96854	-0.47196		-1.96822	-0.425767		-1.9685	0.140452
-1.96771	-0.474058		-1.96739	-0.427914		-1.96766	0.139761
-1.96688	-0.476354		-1.96656	-0.430056		-1.96683	0.139366
-1.96605	-0.479103		-1.96573	-0.432193		-1.966	0.139509
-1.96522	-0.481836		-1.9649	-0.434347		-1.96517	0.139767
-1.96439	-0.484529		-1.96406	-0.436532		-1.96434	0.140026
-1.96356	-0.487218		-1.96323	-0.438803		-1.96351	0.140286
-1.96272	-0.489903		-1.9624	-0.441248		-1.96267	0.140598
-1.96189	-0.492587		-1.96157	-0.443795		-1.96184	0.141002
-1.96106	-0.495219		-1.96074	-0.446339		-1.96101	0.141298
-1.96023	-0.497709		-1.95991	-0.448884		-1.96018	0.141229
-1.9594	-0.500058		-1.95907	-0.45143		-1.95935	0.140873
-1.95857	-0.502359		-1.95824	-0.453984		-1.95852	0.140518
-1.95774	-0.504529		-1.95741	-0.456554		-1.95768	0.140163
-1.9569	-0.506681		-1.95658	-0.459577		-1.95685	0.139819
-1.95607	-0.508836		-1.95575	-0.463284		-1.95602	0.139501
-1.95524	-0.510981		-1.95491	-0.46699		-1.95519	0.139201
-1.95441	-0.512925		-1.95408	-0.470709		-1.95436	0.138904
-1.95358	-0.514388		-1.95325	-0.474427		-1.95353	0.138611
-1.95275	-0.515916		-1.95242	-0.478098		-1.9527	0.138318
-1.95191	-0.517682		-1.95159	-0.481685		-1.95186	0.138025
-1.95108	-0.519674		-1.95076	-0.485204		-1.95103	0.137734
-1.95025	-0.521662		-1.94992	-0.488618		-1.9502	0.137456
-1.94942	-0.523656		-1.94909	-0.49195		-1.94937	0.1372
-1.94859	-0.525644		-1.94826	-0.49529		-1.94854	0.136921
-1.94776	-0.527623		-1.94743	-0.498629		-1.94771	0.13658
-1.94693	-0.529597		-1.9466	-0.50198		-1.94688	0.136201
-1.94609	-0.5316		-1.94576	-0.505449		-1.94604	0.135824
-1.94526	-0.533676		-1.94493	-0.509073		-1.94521	0.135447
-1.94443	-0.535745		-1.9441	-0.512982		-1.94438	0.135003
-1.9436	-0.537766		-1.94327	-0.517432		-1.94355	0.134405
-1.94277	-0.53976		-1.94244	-0.52205		-1.94272	0.13372
-1.94193	-0.541828		-1.94161	-0.526686		-1.94189	0.132867
-1.9411	-0.543904		-1.94077	-0.531321		-1.94106	0.131789
-1.94027	-0.54598		-1.93994	-0.53818		-1.94022	0.130733
-1.93944	-0.54805		-1.93911	-0.549578		-1.93939	0.129635
-1.93861	-0.550116		-1.93828	-0.562411		-1.93856	0.128529
-1.93778	-0.552174		-1.93745	-0.574971		-1.93773	0.127595
-1.93695	-0.554243		-1.93661	-0.587209		-1.9369	0.127127
-1.93611	-0.556193		-1.93578	-0.599403		-1.93607	0.126854
-1.93528	-0.557585		-1.93495	-0.611649		-1.93524	0.126995
-1.93445	-0.558529		-1.93412	-0.622644		-1.9344	0.12723
-1.93362	-0.559476		-1.93329	-0.629803		-1.93357	0.127465
-1.93279	-0.560414		-1.93246	-0.633953		-1.93274	0.127701
-1.93196	-0.561358		-1.93162	-0.638181		-1.93191	0.127941
-1.93112	-0.562297		-1.93079	-0.642678		-1.93108	0.128203
-1.93029	-0.563236		-1.92996	-0.647337		-1.93025	0.128484
-1.92946	-0.564084		-1.92913	-0.651996		-1.92942	0.128712
-1.92863	-0.564541		-1.9283	-0.656644		-1.92858	0.128858
-1.9278	-0.564913		-1.92746	-0.660331		-1.92775	0.129003
-1.92697	-0.565311		-1.92663	-0.662414		-1.92692	0.129149
-1.92614	-0.565726		-1.9258	-0.664498		-1.92609	0.129295
-1.9253	-0.566142		-1.92497	-0.666715		-1.92526	0.129221
-1.92447	-0.566556		-1.92414	-0.66918		-1.92443	0.128548
-1.92364	-0.566977		-1.92331	-0.671675		-1.92359	0.127673
-1.92281	-0.567417		-1.92247	-0.674164		-1.92276	0.126618
-1.92198	-0.567858		-1.92164	-0.676586		-1.92193	0.125523
-1.92115	-0.568137		-1.92081	-0.678831		-1.9211	0.124425
-1.92031	-0.568122		-1.91998	-0.680961		-1.92027	0.123329
-1.91948	-0.568106		-1.91915	-0.68295		-1.91944	0.122327
-1.91865	-0.568091		-1.91832	-0.684569		-1.9186	0.121678
-1.91782	-0.568075		-1.91748	-0.685964		-1.91777	0.121389
-1.91699	-0.568098		-1.91665	-0.687405		-1.91694	0.121236
-1.91616	-0.568253		-1.91582	-0.688852		-1.91611	0.121205
-1.91532	-0.568502		-1.91499	-0.68997		-1.91528	0.121174
-1.91449	-0.568989		-1.91416	-0.690275		-1.91445	0.121143
-1.91366	-0.569607		-1.91332	-0.690579		-1.91362	0.121112
-1.91283	-0.570219		-1.91249	-0.690924		-1.91278	0.121078
-1.912	-0.570838		-1.91166	-0.691381		-1.91195	0.12104
-1.91117	-0.5714		-1.91083	-0.691865		-1.91112	0.12097
-1.91034	-0.571724		-1.91	-0.692349		-1.91029	0.120819
-1.9095	-0.571803		-1.90917	-0.69286		-1.90946	0.120642
-1.90867	-0.571815		-1.90833	-0.69347		-1.90863	0.120464
-1.90784	-0.57172		-1.9075	-0.694174		-1.9078	0.120286
-1.90701	-0.571626		-1.90667	-0.694875		-1.90696	0.120128
-1.90618	-0.571531		-1.90584	-0.695554		-1.90613	0.120031
-1.90535	-0.571436		-1.90501	-0.696219		-1.9053	0.119974
-1.90451	-0.571315		-1.90417	-0.696881		-1.90447	0.120124
-1.90368	-0.571119		-1.90334	-0.697542		-1.90364	0.120669
-1.90285	-0.5708		-1.90251	-0.697991		-1.90281	0.121216
-1.90202	-0.570156		-1.90168	-0.697859		-1.90197	0.121762
-1.90119	-0.569481		-1.90085	-0.697517		-1.90114	0.122324
-1.90036	-0.568808		-1.90002	-0.697131		-1.90031	0.12305
-1.89952	-0.568135		-1.89918	-0.69663		-1.89948	0.12403
-1.89869	-0.567461		-1.89835	-0.696107		-1.89865	0.124887
-1.89786	-0.566797		-1.89752	-0.695584		-1.89782	0.125394
-1.89703	-0.566257		-1.89669	-0.695128		-1.89699	0.125677
-1.8962	-0.566115		-1.89586	-0.694981		-1.89616	0.125961
-1.89537	-0.566251		-1.89502	-0.695172		-1.89532	0.126244
-1.89454	-0.566387		-1.89419	-0.695393		-1.89449	0.126334
-1.8937	-0.566524		-1.89336	-0.695938		-1.89366	0.126044
-1.89287	-0.56666		-1.89253	-0.697008		-1.89283	0.12567
-1.89204	-0.566798		-1.8917	-0.698083		-1.892	0.125375
-1.89121	-0.56694		-1.89087	-0.699159		-1.89117	0.125241
-1.89038	-0.566986		-1.89003	-0.700149		-1.89033	0.125162
-1.88955	-0.566807		-1.8892	-0.700876		-1.8895	0.125083
-1.88871	-0.566627		-1.88837	-0.701439		-1.88867	0.125016
-1.88788	-0.56643		-1.88754	-0.701899		-1.88784	0.125007
-1.88705	-0.56623		-1.88671	-0.702061		-1.88701	0.125065
-1.88622	-0.566029		-1.88587	-0.70203		-1.88618	0.125105
-1.88539	-0.565798		-1.88504	-0.701999		-1.88535	0.124992
-1.88456	-0.565546		-1.88421	-0.701968		-1.88451	0.124443
-1.88373	-0.565289		-1.88338	-0.701803		-1.88368	0.123893
-1.88289	-0.565018		-1.88255	-0.701385		-1.88285	0.123344
-1.88206	-0.564747		-1.88172	-0.70094		-1.88202	0.122822
-1.88123	-0.564476		-1.88088	-0.700547		-1.88119	0.122513
-1.8804	-0.56421		-1.88005	-0.700245		-1.88036	0.122254
-1.87957	-0.56406		-1.87922	-0.699953		-1.87952	0.121989
-1.87874	-0.564266		-1.87839	-0.699661		-1.87869	0.121684
-1.8779	-0.564474		-1.87756	-0.699499		-1.87786	0.121361
-1.87707	-0.564701		-1.87672	-0.699681		-1.87703	0.121039
-1.87624	-0.564932		-1.87589	-0.700079		-1.8762	0.120702
-1.87541	-0.565163		-1.87506	-0.700527		-1.87537	0.120238
-1.87458	-0.565394		-1.87423	-0.701106		-1.87454	0.119619
-1.87375	-0.565605		-1.8734	-0.70177		-1.8737	0.11901
-1.87292	-0.565564		-1.87257	-0.702427		-1.87287	0.118527
-1.87208	-0.565363		-1.87173	-0.703082		-1.87204	0.118485
-1.87125	-0.565132		-1.8709	-0.703688		-1.87121	0.118443
-1.87042	-0.564817		-1.87007	-0.704191		-1.87038	0.118401
-1.86959	-0.564501		-1.86924	-0.704672		-1.86955	0.118374
-1.86876	-0.564186		-1.86841	-0.704978		-1.86872	0.118436
-1.86793	-0.563874		-1.86757	-0.704985		-1.86788	0.118534
-1.86709	-0.563609		-1.86674	-0.70493		-1.86705	0.118613
-1.86626	-0.563476		-1.86591	-0.704875		-1.86622	0.118552
-1.86543	-0.56333		-1.86508	-0.704828		-1.86539	0.118265
-1.8646	-0.563053		-1.86425	-0.7048		-1.86456	0.117978
-1.86377	-0.562725		-1.86342	-0.704787		-1.86373	0.117692
-1.86294	-0.562395		-1.86258	-0.704783		-1.86289	0.117304
-1.8621	-0.562067		-1.86175	-0.704844		-1.86206	0.116413
-1.86127	-0.561784		-1.86092	-0.704959		-1.86123	0.115521
-1.86044	-0.561884		-1.86009	-0.705075		-1.8604	0.114601
-1.85961	-0.562028		-1.85926	-0.70519		-1.85957	0.113524
-1.85878	-0.562209		-1.85842	-0.705329		-1.85874	0.11238
-1.85795	-0.562542		-1.85759	-0.705596		-1.85791	0.111237
-1.85712	-0.562875		-1.85676	-0.705894		-1.85708	0.110152
-1.85628	-0.563208		-1.85593	-0.706309		-1.85624	0.109422
-1.85545	-0.563492		-1.8551	-0.707271		-1.85541	0.108979
-1.85462	-0.563377		-1.85427	-0.708236		-1.85458	0.108535
-1.85379	-0.562919		-1.85343	-0.709203		-1.85375	0.10812
-1.85296	-0.562461		-1.8526	-0.710151		-1.85292	0.107783
-1.85213	-0.562034		-1.85177	-0.710884		-1.85209	0.107448
-1.85129	-0.561655		-1.85094	-0.710967		-1.85125	0.107113
-1.85046	-0.561275		-1.85011	-0.710987		-1.85042	0.106737
-1.84963	-0.560896		-1.84928	-0.710696		-1.84959	0.106177
-1.8488	-0.560567		-1.84844	-0.710221		-1.84876	0.105549
-1.84797	-0.56053		-1.84761	-0.70975		-1.84793	0.104992
-1.84714	-0.560493		-1.84678	-0.709276		-1.8471	0.104739
-1.84631	-0.560429		-1.84595	-0.708863		-1.84627	0.104602
-1.84547	-0.560206		-1.84512	-0.708748		-1.84543	0.104464
-1.84464	-0.559966		-1.84428	-0.708869		-1.8446	0.104355
-1.84381	-0.559726		-1.84345	-0.708934		-1.84377	0.104449
-1.84298	-0.559487		-1.84262	-0.70876		-1.84294	0.104926
-1.84215	-0.559256		-1.84179	-0.708493		-1.84211	0.105402
-1.84132	-0.559038		-1.84096	-0.708226		-1.84128	0.105863
-1.84048	-0.55879		-1.84013	-0.707959		-1.84045	0.106294
-1.83965	-0.558359		-1.83929	-0.707662		-1.83961	0.106727
-1.83882	-0.557719		-1.83846	-0.707254		-1.83878	0.107159
-1.83799	-0.55708		-1.83763	-0.706836		-1.83795	0.107601
-1.83716	-0.556462		-1.8368	-0.70655		-1.83712	0.108081
-1.83633	-0.555886		-1.83597	-0.706736		-1.83629	0.108578
-1.8355	-0.555297		-1.83513	-0.706972		-1.83546	0.109038
-1.83466	-0.554652		-1.8343	-0.70721		-1.83462	0.109301
-1.83383	-0.553988		-1.83347	-0.707415		-1.83379	0.109304
-1.833	-0.553548		-1.83264	-0.707488		-1.83296	0.109307
-1.83217	-0.553185		-1.83181	-0.70746		-1.83213	0.109311
-1.83134	-0.552828		-1.83098	-0.707448		-1.8313	0.109258
-1.83051	-0.552472		-1.83014	-0.707494		-1.83047	0.108699
-1.82967	-0.552135		-1.82931	-0.707573		-1.82964	0.108127
-1.82884	-0.551886		-1.82848	-0.707651		-1.8288	0.107553
-1.82801	-0.551646		-1.82765	-0.707729		-1.82797	0.107222
-1.82718	-0.55139		-1.82682	-0.707917		-1.82714	0.10692
-1.82635	-0.551101		-1.82598	-0.708452		-1.82631	0.106618
-1.82552	-0.55081		-1.82515	-0.709065		-1.82548	0.106317
-1.82468	-0.550519		-1.82432	-0.709646		-1.82465	0.106129
-1.82385	-0.550225		-1.82349	-0.710124		-1.82381	0.106211
-1.82302	-0.550064		-1.82266	-0.71059		-1.82298	0.106293
-1.82219	-0.549965		-1.82183	-0.711056		-1.82215	0.106425
-1.82136	-0.54987		-1.82099	-0.711503		-1.82132	0.106672
-1.82053	-0.549484		-1.82016	-0.711887		-1.82049	0.106919
-1.8197	-0.549051		-1.81933	-0.712225		-1.81966	0.107164
-1.81886	-0.548611		-1.8185	-0.712519		-1.81883	0.107414
-1.81803	-0.548175		-1.81767	-0.712659		-1.818	0.10784
-1.8172	-0.54772		-1.81683	-0.71269		-1.81716	0.108339
-1.81637	-0.547099		-1.816	-0.712721		-1.81633	0.108842
-1.81554	-0.546473		-1.81517	-0.712752		-1.8155	0.109374
-1.81471	-0.545988		-1.81434	-0.712585		-1.81467	0.109925
-1.81387	-0.54566		-1.81351	-0.711946		-1.81384	0.110479
-1.81304	-0.545341		-1.81268	-0.711315		-1.81301	0.11103
-1.81221	-0.545021		-1.81184	-0.710846		-1.81217	0.111569
-1.81138	-0.544699		-1.81101	-0.710769		-1.81134	0.112012
-1.81055	-0.544354		-1.81018	-0.71069		-1.81051	0.11245
-1.80972	-0.543955		-1.80935	-0.710605		-1.80968	0.112864
-1.80889	-0.543554		-1.80852	-0.710531		-1.80885	0.11318
-1.80805	-0.543157		-1.80768	-0.710786		-1.80802	0.113493
-1.80722	-0.542755		-1.80685	-0.711256		-1.80719	0.113808
-1.80639	-0.542356		-1.80602	-0.711705		-1.80635	0.11411
-1.80556	-0.541957		-1.80519	-0.71171		-1.80552	0.114074
-1.80473	-0.541558		-1.80436	-0.711432		-1.80469	0.113897
-1.8039	-0.541337		-1.80353	-0.71115		-1.80386	0.113733
-1.80306	-0.541139		-1.80269	-0.710872		-1.80303	0.113952
-1.80223	-0.541035		-1.80186	-0.710607		-1.8022	0.114211
-1.8014	-0.541152		-1.80103	-0.710606		-1.80137	0.11447
-1.80057	-0.541271		-1.8002	-0.710719		-1.80053	0.114728
-1.79974	-0.54139		-1.79937	-0.710903		-1.7997	0.114998
-1.79891	-0.541509		-1.79853	-0.711225		-1.79887	0.115303
-1.79807	-0.541799		-1.7977	-0.711549		-1.79804	0.115586
-1.79724	-0.542337		-1.79687	-0.711871		-1.79721	0.115407
-1.79641	-0.54288		-1.79604	-0.712195		-1.79638	0.114786
-1.79558	-0.543767		-1.79521	-0.712473		-1.79554	0.114169
-1.79475	-0.544742		-1.79438	-0.712202		-1.79471	0.11355
-1.79392	-0.545718		-1.79354	-0.711894		-1.79388	0.11294
-1.79309	-0.546687		-1.79271	-0.711875		-1.79305	0.112489
-1.79225	-0.547658		-1.79188	-0.711926		-1.79222	0.112367
-1.79142	-0.548388		-1.79105	-0.711978		-1.79139	0.112359
-1.79059	-0.549049		-1.79022	-0.712029		-1.79056	0.112705
-1.78976	-0.549544		-1.78938	-0.712075		-1.78972	0.113051
-1.78893	-0.549434		-1.78855	-0.712058		-1.78889	0.113399
-1.78809	-0.549324		-1.78772	-0.711984		-1.78806	0.113746
-1.78726	-0.549213		-1.78689	-0.711647		-1.78723	0.114076
-1.78643	-0.549104		-1.78606	-0.710586		-1.7864	0.114178
-1.7856	-0.549011		-1.78523	-0.70953		-1.78557	0.11426
-1.78477	-0.548951		-1.78439	-0.708465		-1.78473	0.11441
-1.78394	-0.548891		-1.78356	-0.70741		-1.7839	0.114621
-1.78311	-0.54878		-1.78273	-0.706366		-1.78307	0.114832
-1.78228	-0.548636		-1.7819	-0.705441		-1.78224	0.115042
-1.78144	-0.548479		-1.78107	-0.704586		-1.78141	0.115246
-1.78061	-0.548315		-1.78023	-0.704192		-1.78058	0.115394
-1.77978	-0.54815		-1.7794	-0.703848		-1.77975	0.115436
-1.77895	-0.548225		-1.77857	-0.703503		-1.77892	0.115458
-1.77812	-0.548395		-1.77774	-0.703159		-1.77808	0.115278
-1.77729	-0.548597		-1.77691	-0.702833		-1.77725	0.115055
-1.77645	-0.549032		-1.77608	-0.702661		-1.77642	0.114832
-1.77562	-0.54953		-1.77524	-0.702665		-1.77559	0.114608
-1.77479	-0.550024		-1.77441	-0.702969		-1.77476	0.114385
-1.77396	-0.550522		-1.77358	-0.703454		-1.77393	0.114137
-1.77313	-0.550896		-1.77275	-0.703943		-1.77309	0.113865
-1.7723	-0.551114		-1.77192	-0.704427		-1.77226	0.11375
-1.77146	-0.551303		-1.77108	-0.704914		-1.77143	0.113737
-1.77063	-0.551265		-1.77025	-0.705316		-1.7706	0.113738
-1.7698	-0.550944		-1.76942	-0.705251		-1.76977	0.113739
-1.76897	-0.550567		-1.76859	-0.705162		-1.76894	0.113739
-1.76814	-0.550191		-1.76776	-0.704937		-1.76811	0.113761
-1.76731	-0.549814		-1.76693	-0.704713		-1.76727	0.113873
-1.76648	-0.549435		-1.76609	-0.70449		-1.76644	0.114033
-1.76564	-0.549057		-1.76526	-0.704266		-1.76561	0.114333
-1.76481	-0.54868		-1.76443	-0.704118		-1.76478	0.114658
-1.76398	-0.548507		-1.7636	-0.704396		-1.76395	0.114984
-1.76315	-0.548431		-1.76277	-0.704884		-1.76312	0.115308
-1.76232	-0.548368		-1.76193	-0.705181		-1.76229	0.115633
-1.76148	-0.548304		-1.7611	-0.705367		-1.76145	0.115622
-1.76065	-0.548162		-1.76027	-0.705553		-1.76062	0.115516
-1.75982	-0.54782		-1.75944	-0.705738		-1.75979	0.115148
-1.75899	-0.547439		-1.75861	-0.705908		-1.75896	0.114564
-1.75816	-0.547071		-1.75778	-0.706009		-1.75813	0.113956
-1.75733	-0.546789		-1.75694	-0.705984		-1.7573	0.113346
-1.7565	-0.546525		-1.75611	-0.705987		-1.75646	0.11274
-1.75566	-0.54626		-1.75528	-0.70628		-1.75563	0.112533
-1.75483	-0.545996		-1.75445	-0.706598		-1.7548	0.112789
-1.754	-0.54544		-1.75362	-0.706917		-1.75397	0.113127
-1.75317	-0.544758		-1.75278	-0.707234		-1.75314	0.113662
-1.75234	-0.544063		-1.75195	-0.707552		-1.75231	0.114228
-1.75151	-0.54348		-1.75112	-0.707584		-1.75147	0.114798
-1.75067	-0.543039		-1.75029	-0.707523		-1.75064	0.115361
-1.74984	-0.542621		-1.74946	-0.70745		-1.74981	0.115849
-1.74901	-0.542202		-1.74863	-0.707366		-1.74898	0.115983
-1.74818	-0.541916		-1.74779	-0.707281		-1.74815	0.116076
-1.74735	-0.542185		-1.74696	-0.707196		-1.74732	0.116432
-1.74652	-0.542541		-1.74613	-0.707111		-1.74649	0.117085
-1.74569	-0.542899		-1.7453	-0.707218		-1.74565	0.117767
-1.74485	-0.543267		-1.74447	-0.708103		-1.74482	0.118458
-1.74402	-0.543638		-1.74363	-0.709019		-1.74399	0.11914
-1.74319	-0.544007		-1.7428	-0.709733		-1.74316	0.119765
-1.74236	-0.544377		-1.74197	-0.710439		-1.74233	0.120321
-1.74153	-0.544802		-1.74114	-0.711148		-1.7415	0.120871
-1.7407	-0.545272		-1.74031	-0.711853		-1.74067	0.121409
-1.73986	-0.545747		-1.73948	-0.712555		-1.73984	0.121939
-1.73903	-0.546315		-1.73864	-0.712768		-1.739	0.122469
-1.7382	-0.546954		-1.73781	-0.712909		-1.73817	0.123004
-1.73737	-0.547605		-1.73698	-0.713169		-1.73734	0.123559
-1.73654	-0.548254		-1.73615	-0.713719		-1.73651	0.12434
-1.73571	-0.548872		-1.73532	-0.714271		-1.73568	0.125141
-1.73487	-0.549233		-1.73448	-0.714826		-1.73485	0.126065
-1.73404	-0.549562		-1.73365	-0.715382		-1.73401	0.127123
-1.73321	-0.549892		-1.73282	-0.715627		-1.73318	0.128192
-1.73238	-0.549824		-1.73199	-0.715661		-1.73235	0.129255
-1.73155	-0.549311		-1.73116	-0.715691		-1.73152	0.130323
-1.73072	-0.548764		-1.73032	-0.715175		-1.73069	0.131207
-1.72989	-0.548258		-1.72949	-0.71452		-1.72986	0.132006
-1.72905	-0.547965		-1.72866	-0.713865		-1.72903	0.132797
-1.72822	-0.547892		-1.72783	-0.713211		-1.72819	0.133304
-1.72739	-0.547904		-1.727	-0.712558		-1.72736	0.133697
-1.72656	-0.547915		-1.72617	-0.712058		-1.72653	0.134067
-1.72573	-0.54699		-1.72533	-0.711566		-1.7257	0.13446
-1.7249	-0.545543		-1.7245	-0.711183		-1.72487	0.134848
-1.72406	-0.544095		-1.72367	-0.711053		-1.72404	0.135121
-1.72323	-0.542647		-1.72284	-0.710925		-1.72321	0.135343
-1.7224	-0.541038		-1.72201	-0.710796		-1.72237	0.135899
-1.72157	-0.539299		-1.72117	-0.710671		-1.72154	0.137385
-1.72074	-0.537535		-1.72034	-0.710749		-1.72071	0.139226
-1.71991	-0.534947		-1.71951	-0.710958		-1.71988	0.141064
-1.71908	-0.531563		-1.71868	-0.711109		-1.71905	0.142902
-1.71824	-0.528001		-1.71785	-0.709487		-1.71822	0.144955
-1.71741	-0.524444		-1.71702	-0.707671		-1.71738	0.147227
-1.71658	-0.520862		-1.71618	-0.705853		-1.71655	0.149561
-1.71575	-0.517213		-1.71535	-0.70404		-1.71572	0.153937
-1.71492	-0.513527		-1.71452	-0.702171		-1.71489	0.159713
-1.71409	-0.509866		-1.71369	-0.700016		-1.71406	0.165692
-1.71325	-0.500728		-1.71286	-0.697761		-1.71323	0.171657
-1.71242	-0.488861		-1.71202	-0.693449		-1.71239	0.177615
-1.71159	-0.477027		-1.71119	-0.684856		-1.71156	0.183414
-1.71076	-0.465112		-1.71036	-0.676297		-1.71073	0.189136
-1.70993	-0.453176		-1.70953	-0.667731		-1.7099	0.195239
-1.7091	-0.441086		-1.7087	-0.659196		-1.70907	0.204669
-1.70826	-0.428956		-1.70787	-0.650636		-1.70824	0.215416
-1.70743	-0.414686		-1.70703	-0.642065		-1.70741	0.226137
-1.7066	-0.398451		-1.7062	-0.633087		-1.70657	0.236841
-1.70577	-0.38177		-1.70537	-0.618968		-1.70574	0.247355
-1.70494	-0.365171		-1.70454	-0.604734		-1.70491	0.257613
-1.70411	-0.348496		-1.70371	-0.590558		-1.70408	0.26773
-1.70328	-0.33182		-1.70287	-0.575206		-1.70325	0.279609
-1.70244	-0.315117		-1.70204	-0.559418		-1.70242	0.293238
-1.70161	-0.297547		-1.70121	-0.543712		-1.70159	0.307358
-1.70078	-0.276248		-1.70038	-0.52804		-1.70076	0.321461
-1.69995	-0.253319		-1.69955	-0.511945		-1.69992	0.335504
-1.69912	-0.230284		-1.69872	-0.49194		-1.69909	0.349596
-1.69829	-0.20749		-1.69788	-0.471061		-1.69826	0.363692
-1.69745	-0.184426		-1.69705	-0.450124		-1.69743	0.377852
-1.69662	-0.161246		-1.69622	-0.429278		-1.6966	0.396143
-1.69579	-0.138271		-1.69539	-0.408291		-1.69576	0.415816
-1.69496	-0.111526		-1.69456	-0.387102		-1.69493	0.43552
-1.69413	-0.080652		-1.69372	-0.365747		-1.6941	0.455276
-1.6933	-0.048763		-1.69289	-0.338995		-1.69327	0.474888
-1.69247	-0.017039		-1.69206	-0.308759		-1.69244	0.494305
-1.69163	0.014675		-1.69123	-0.277995		-1.69161	0.513766
-1.6908	0.046161		-1.6904	-0.247213		-1.69078	0.536771
-1.68997	0.07734		-1.68957	-0.216478		-1.68995	0.564259
-1.68914	0.108085		-1.68873	-0.186177		-1.68911	0.592982
-1.68831	0.14614		-1.6879	-0.156123		-1.68828	0.621672
-1.68748	0.186731		-1.68707	-0.123026		-1.68745	0.650432
-1.68664	0.227006		-1.68624	-0.084465		-1.68662	0.67926
-1.68581	0.267609		-1.68541	-0.044592		-1.68579	0.708333
-1.68498	0.308042		-1.68457	-0.004893		-1.68496	0.737364
-1.68415	0.347462		-1.68374	0.034816		-1.68413	0.773556
-1.68332	0.386486		-1.68291	0.074482		-1.68329	0.811952
-1.68249	0.43002		-1.68208	0.114519		-1.68246	0.85028
-1.68165	0.478042		-1.68125	0.154299		-1.68163	0.888742
-1.68082	0.527046		-1.68042	0.202427		-1.6808	0.926559
-1.67999	0.575947		-1.67958	0.255438		-1.67997	0.963503
-1.67916	0.624865		-1.67875	0.309094		-1.67914	1.00024
-1.67833	0.672951		-1.67792	0.362542		-1.6783	1.0411
-1.6775	0.719704		-1.67709	0.416152		-1.67747	1.08583
-1.67667	0.763608		-1.67626	0.468055		-1.67664	1.13124
-1.67583	0.81052		-1.67542	0.519468		-1.67581	1.17669
-1.675	0.862381		-1.67459	0.572097		-1.67498	1.22186
-1.67417	0.917889		-1.67376	0.632442		-1.67415	1.26237
-1.67334	0.974331		-1.67293	0.694624		-1.67332	1.29964
-1.67251	1.0308		-1.6721	0.756601		-1.67248	1.33832
-1.67168	1.08298		-1.67127	0.81828		-1.67165	1.38206
-1.67084	1.13115		-1.67043	0.878437		-1.67082	1.42877
-1.67001	1.1809		-1.6696	0.93426		-1.66999	1.4754
-1.66918	1.23432		-1.66877	0.989931		-1.66916	1.52213
-1.66835	1.28978		-1.66794	1.04877		-1.66833	1.56855
-1.66752	1.34521		-1.66711	1.11196		-1.66749	1.61226
-1.66669	1.40069		-1.66627	1.17526		-1.66666	1.654
-1.66586	1.45448		-1.66544	1.23872		-1.66583	1.69723
-1.66502	1.50604		-1.66461	1.30164		-1.665	1.74287
-1.66419	1.55695		-1.66378	1.35951		-1.66417	1.78941
-1.66336	1.61113		-1.66295	1.41562		-1.66334	1.836
-1.66253	1.6685		-1.66212	1.47213		-1.66251	1.88246
-1.6617	1.72609		-1.66128	1.53585		-1.66167	1.92772
-1.66087	1.78364		-1.66045	1.59981		-1.66084	1.97111
-1.66003	1.84067		-1.65962	1.66355		-1.66001	2.01351
-1.6592	1.89433		-1.65879	1.72727		-1.65918	2.06145
-1.65837	1.94581		-1.65796	1.79036		-1.65835	2.11401
-1.65754	1.99816		-1.65712	1.84945		-1.65752	2.16684
-1.65671	2.05489		-1.65629	1.90799		-1.65668	2.21974
-1.65588	2.11458		-1.65546	1.971		-1.65585	2.27269
-1.65505	2.17421		-1.65463	2.03715		-1.65502	2.3224
-1.65421	2.23406		-1.6538	2.10266		-1.65419	2.36985
-1.65338	2.2908		-1.65297	2.16841		-1.65336	2.41943
-1.65255	2.34329		-1.65213	2.23342		-1.65253	2.47269
-1.65172	2.39442		-1.6513	2.28728		-1.6517	2.52744
-1.65089	2.44848		-1.65047	2.33805		-1.65087	2.58229
-1.65006	2.5062		-1.64964	2.39245		-1.65003	2.637
-1.64922	2.56516		-1.64881	2.45292		-1.6492	2.68905
-1.64839	2.62412		-1.64797	2.51546		-1.64837	2.73646
-1.64756	2.68295		-1.64714	2.57814		-1.64754	2.78197
-1.64673	2.73622		-1.64631	2.64061		-1.64671	2.82923
-1.6459	2.78562		-1.64548	2.70055		-1.64588	2.87771
-1.64507	2.83499		-1.64465	2.75526		-1.64505	2.92597
-1.64423	2.88432		-1.64382	2.80816		-1.64421	2.97447
-1.6434	2.93358		-1.64298	2.86104		-1.64338	3.02302
-1.64257	2.98286		-1.64215	2.91391		-1.64255	3.0658
-1.64174	3.03237		-1.64132	2.96699		-1.64172	3.10519
-1.64091	3.0782		-1.64049	3.01982		-1.64089	3.14392
-1.64008	3.11925		-1.63966	3.0727		-1.64006	3.18193
-1.63925	3.15881		-1.63882	3.11892		-1.63922	3.2199
-1.63841	3.19814		-1.63799	3.15943		-1.63839	3.25789
-1.63758	3.23727		-1.63716	3.19892		-1.63756	3.29549
-1.63675	3.27632		-1.63633	3.23796		-1.63673	3.33017
-1.63592	3.31531		-1.6355	3.27703		-1.6359	3.36072
-1.63509	3.35447		-1.63467	3.31613		-1.63507	3.38977
-1.63426	3.38843		-1.63383	3.35521		-1.63424	3.41774
-1.63342	3.41867		-1.633	3.39341		-1.6334	3.44482
-1.63259	3.44856		-1.63217	3.42453		-1.63257	3.47212
-1.63176	3.47787		-1.63134	3.45322		-1.63174	3.49944
-1.63093	3.50686		-1.63051	3.48093		-1.63091	3.52627
-1.6301	3.53579		-1.62967	3.50794		-1.63008	3.55017
-1.62927	3.5647		-1.62884	3.53463		-1.62925	3.57247
-1.62844	3.59191		-1.62801	3.56137		-1.62841	3.59351
-1.6276	3.61525		-1.62718	3.58813		-1.62758	3.61298
-1.62677	3.63695		-1.62635	3.61195		-1.62675	3.63194
-1.62594	3.6573		-1.62552	3.63175		-1.62592	3.65097
-1.62511	3.67497		-1.62468	3.65061		-1.62509	3.66996
-1.62428	3.69139		-1.62385	3.66818		-1.62426	3.68699
-1.62345	3.70694		-1.62302	3.68515		-1.62343	3.70179
-1.62261	3.72174		-1.62219	3.70205		-1.62259	3.71596
-1.62178	3.73446		-1.62136	3.71892		-1.62176	3.72916
-1.62095	3.74442		-1.62052	3.73529		-1.62093	3.74124
-1.62012	3.7542		-1.61969	3.74595		-1.6201	3.7526
-1.61929	3.76346		-1.61886	3.75502		-1.61927	3.7641
-1.61846	3.77162		-1.61803	3.76388		-1.61844	3.77636
-1.61763	3.77937		-1.6172	3.77229		-1.6176	3.78531
-1.61679	3.78713		-1.61637	3.78061		-1.61677	3.78824
-1.61596	3.79428		-1.61553	3.78889		-1.61594	3.79047
-1.61513	3.79782		-1.6147	3.79719		-1.61511	3.79247
-1.6143	3.79729		-1.61387	3.80149		-1.61428	3.7943
-1.61347	3.79643		-1.61304	3.80305		-1.61345	3.79612
-1.61264	3.79433		-1.61221	3.80417		-1.61262	3.79795
-1.6118	3.79106		-1.61138	3.8041		-1.61179	3.79822
-1.61097	3.78778		-1.61054	3.80345		-1.61095	3.79478
-1.61014	3.78452		-1.60971	3.80272		-1.61012	3.78918
-1.60931	3.77907		-1.60888	3.80199		-1.60929	3.78324
-1.60848	3.76933		-1.60805	3.80025		-1.60846	3.77679
-1.60765	3.75822		-1.60722	3.79424		-1.60763	3.77024
-1.60681	3.74759		-1.60638	3.78732		-1.6068	3.76367
-1.60598	3.73773		-1.60555	3.78012		-1.60596	3.75712
-1.60515	3.72811		-1.60472	3.77054		-1.60513	3.74942
-1.60432	3.7185		-1.60389	3.7605		-1.6043	3.74005
-1.60349	3.7089		-1.60306	3.75041		-1.60347	3.73004
-1.60266	3.6993		-1.60223	3.74035		-1.60264	3.71867
-1.60183	3.68965		-1.60139	3.73028		-1.60181	3.70635
-1.60099	3.67948		-1.60056	3.7202		-1.60098	3.69398
-1.60016	3.6679		-1.59973	3.71013		-1.60014	3.68159
-1.59933	3.65538		-1.5989	3.69991		-1.59931	3.66962
-1.5985	3.64287		-1.59807	3.69024		-1.59848	3.65835
-1.59767	3.63034		-1.59723	3.68081		-1.59765	3.64731
-1.59684	3.61792		-1.5964	3.67091		-1.59682	3.63624
-1.596	3.60563		-1.59557	3.66049		-1.59599	3.6252
-1.59517	3.59344		-1.59474	3.65018		-1.59516	3.6142
-1.59434	3.5806		-1.59391	3.64002		-1.59432	3.60318
-1.59351	3.56671		-1.59308	3.62959		-1.59349	3.5923
-1.59268	3.55281		-1.59224	3.618		-1.59266	3.58235
-1.59185	3.539		-1.59141	3.60572		-1.59183	3.57328
-1.59101	3.52504		-1.59058	3.59349		-1.591	3.56391
-1.59018	3.51155		-1.58975	3.58119		-1.59017	3.55331
-1.58935	3.49857		-1.58892	3.56957		-1.58933	3.54186
-1.58852	3.4851		-1.58808	3.55893		-1.5885	3.53054
-1.58769	3.47011		-1.58725	3.5486		-1.58767	3.51923
-1.58686	3.45399		-1.58642	3.53756		-1.58684	3.50891
-1.58603	3.4379		-1.58559	3.52517		-1.58601	3.50022
-1.58519	3.42171		-1.58476	3.51226		-1.58518	3.49219
-1.58436	3.40657		-1.58393	3.49927		-1.58435	3.48388
-1.58353	3.39403		-1.58309	3.48629		-1.58351	3.47508
-1.5827	3.38308		-1.58226	3.47439		-1.58268	3.46612
-1.58187	3.37252		-1.58143	3.46329		-1.58185	3.45716
-1.58104	3.36256		-1.5806	3.45228		-1.58102	3.44817
-1.5802	3.35281		-1.57977	3.44145		-1.58019	3.43984
-1.57937	3.34308		-1.57893	3.4308		-1.57936	3.43223
-1.57854	3.3333		-1.5781	3.42014		-1.57852	3.42472
-1.57771	3.32423		-1.57727	3.40944		-1.57769	3.41743
-1.57688	3.31617		-1.57644	3.39891		-1.57686	3.41034
-1.57605	3.30844		-1.57561	3.38885		-1.57603	3.40324
-1.57522	3.29959		-1.57478	3.37891		-1.5752	3.39615
-1.57438	3.28952		-1.57394	3.36863		-1.57437	3.38917
-1.57355	3.27942		-1.57311	3.35752		-1.57354	3.38245
-1.57272	3.26937		-1.57228	3.34609		-1.57271	3.37586
-1.57189	3.25971		-1.57145	3.3346		-1.57187	3.3686
-1.57106	3.25144		-1.57062	3.32315		-1.57104	3.36012
-1.57022	3.24445		-1.56978	3.31267		-1.57021	3.35108
-1.56939	3.23771		-1.56895	3.30294		-1.56938	3.34205
-1.56856	3.23066		-1.56812	3.29336		-1.56855	3.33301
-1.56773	3.22275		-1.56729	3.28451		-1.56772	3.32467
-1.5669	3.21458		-1.56646	3.27592		-1.56688	3.31725
-1.56607	3.20641		-1.56563	3.26747		-1.56605	3.31004
-1.56524	3.19796		-1.56479	3.25898		-1.56522	3.30264
-1.5644	3.1886		-1.56396	3.25073		-1.56439	3.29536
-1.56357	3.17891		-1.56313	3.24451		-1.56356	3.2881
-1.56274	3.16889		-1.5623	3.23917		-1.56273	3.28079
-1.56191	3.15781		-1.56147	3.23328		-1.5619	3.27382
-1.56108	3.14676		-1.56063	3.22675		-1.56106	3.26817
-1.56025	3.13572		-1.5598	3.21998		-1.56023	3.26372
-1.55941	3.12495		-1.55897	3.21322		-1.5594	3.25924
-1.55858	3.11548		-1.55814	3.20647		-1.55857	3.25459
-1.55775	3.10726		-1.55731	3.19998		-1.55774	3.24991
-1.55692	3.09891		-1.55648	3.19371		-1.55691	3.24522
-1.55609	3.09		-1.55564	3.18747		-1.55608	3.24053
-1.55526	3.08076		-1.55481	3.17857		-1.55524	3.23586
-1.55442	3.07155		-1.55398	3.16851		-1.55441	3.2312
-1.55359	3.06236		-1.55315	3.15847		-1.55358	3.22612
-1.55276	3.05354		-1.55232	3.1484		-1.55275	3.21944
-1.55193	3.04595		-1.55149	3.13863		-1.55192	3.21135
-1.5511	3.0384		-1.55065	3.13016		-1.55109	3.20325
-1.55027	3.03032		-1.54982	3.12219		-1.55025	3.19513
-1.54944	3.02137		-1.54899	3.11214		-1.54942	3.18724
-1.5486	3.01246		-1.54816	3.09988		-1.54859	3.18032
-1.54777	3.00353		-1.54733	3.08702		-1.54776	3.17446
-1.54694	2.99488		-1.54649	3.07424		-1.54693	3.16803
-1.54611	2.98751		-1.54566	3.06154		-1.5461	3.16028
-1.54528	2.98171		-1.54483	3.05025		-1.54527	3.15218
-1.54445	2.9749		-1.544	3.04059		-1.54443	3.14408
-1.54361	2.96544		-1.54317	3.03115		-1.5436	3.13598
-1.54278	2.95535		-1.54234	3.02033		-1.54277	3.12809
-1.54195	2.94533		-1.5415	3.00841		-1.54194	3.12073
-1.54112	2.93527		-1.54067	2.99649		-1.54111	3.11332
-1.54029	2.92496		-1.53984	2.9846		-1.54028	3.10432
-1.53946	2.91394		-1.53901	2.97269		-1.53944	3.09365
-1.53863	2.90231		-1.53818	2.96064		-1.53861	3.08301
-1.53779	2.88911		-1.53734	2.94843		-1.53778	3.07239
-1.53696	2.87454		-1.53651	2.93572		-1.53695	3.06175
-1.53613	2.85997		-1.53568	2.92141		-1.53612	3.05096
-1.5353	2.84533		-1.53485	2.9059		-1.53529	3.03992
-1.53447	2.83077		-1.53402	2.89039		-1.53446	3.02832
-1.53364	2.81694		-1.53319	2.87488		-1.53363	3.01579
-1.5328	2.80472		-1.53235	2.85969		-1.53279	3.00311
-1.53197	2.79142		-1.53152	2.84526		-1.53196	2.9905
-1.53114	2.77595		-1.53069	2.83131		-1.53113	2.97784
-1.53031	2.76032		-1.52986	2.81676		-1.5303	2.96562
-1.52948	2.74468		-1.52903	2.80113		-1.52947	2.95465
-1.52865	2.72901		-1.52819	2.78509		-1.52864	2.94418
-1.52781	2.71351		-1.52736	2.76907		-1.5278	2.93197
-1.52698	2.69836		-1.52653	2.75303		-1.52697	2.91777
-1.52615	2.68323		-1.5257	2.73647		-1.52614	2.90363
-1.52532	2.66684		-1.52487	2.71932		-1.52531	2.88954
-1.52449	2.64906		-1.52404	2.70198		-1.52448	2.87531
-1.52366	2.6314		-1.5232	2.68351		-1.52365	2.86068
-1.52283	2.61372		-1.52237	2.66413		-1.52282	2.8457
-1.52199	2.59598		-1.52154	2.64472		-1.52198	2.83034
-1.52116	2.57873		-1.52071	2.62526		-1.52115	2.81435
-1.52033	2.56237		-1.51988	2.60633		-1.52032	2.79823
-1.5195	2.54572		-1.51904	2.58806		-1.51949	2.78205
-1.51867	2.52851		-1.51821	2.57003		-1.51866	2.76586
-1.51784	2.51114		-1.51738	2.55164		-1.51783	2.74974
-1.517	2.49426		-1.51655	2.53256		-1.517	2.7338
-1.51617	2.47845		-1.51572	2.51312		-1.51616	2.7176
-1.51534	2.46307		-1.51489	2.49371		-1.51533	2.70059
-1.51451	2.44703		-1.51405	2.47439		-1.5145	2.68334
-1.51368	2.4306		-1.51322	2.45712		-1.51367	2.66716
-1.51285	2.41387		-1.51239	2.44158		-1.51284	2.6515
-1.51202	2.39614		-1.51156	2.426		-1.51201	2.63493
-1.51118	2.37847		-1.51073	2.40972		-1.51117	2.61895
-1.51035	2.36072		-1.50989	2.39284		-1.51034	2.6047
-1.50952	2.34309		-1.50906	2.37585		-1.50951	2.59015
-1.50869	2.3258		-1.50823	2.3589		-1.50868	2.57363
-1.50786	2.30955		-1.5074	2.34356		-1.50785	2.55699
-1.50703	2.29315		-1.50657	2.33059		-1.50702	2.5403
-1.50619	2.27565		-1.50574	2.31847		-1.50619	2.52362
-1.50536	2.25803		-1.5049	2.30582		-1.50535	2.50718
-1.50453	2.2403		-1.50407	2.29191		-1.50452	2.49239
-1.5037	2.22272		-1.50324	2.2774		-1.50369	2.47791
-1.50287	2.20542		-1.50241	2.2629		-1.50286	2.4629
-1.50204	2.19128		-1.50158	2.24841		-1.50203	2.44706
-1.5012	2.17789		-1.50074	2.23493		-1.5012	2.43123
-1.50037	2.16516		-1.49991	2.22213		-1.50036	2.41543
-1.49954	2.15385		-1.49908	2.20933		-1.49953	2.39982
-1.49871	2.14249		-1.49825	2.19604		-1.4987	2.38547
-1.49788	2.13123		-1.49742	2.18214		-1.49787	2.37319
-1.49705	2.12011		-1.49659	2.16805		-1.49704	2.36086
-1.49622	2.11038		-1.49575	2.15397		-1.49621	2.34807
-1.49538	2.10242		-1.49492	2.14045		-1.49538	2.33518
-1.49455	2.09443		-1.49409	2.1287		-1.49455	2.32224
-1.49372	2.08632		-1.49326	2.11787		-1.49371	2.30931
-1.49289	2.07824		-1.49243	2.10712		-1.49288	2.29663
-1.49206	2.07012		-1.49159	2.09625		-1.49205	2.28511
-1.49123	2.06203		-1.49076	2.0854		-1.49122	2.27377
-1.49039	2.0544		-1.48993	2.07431		-1.49039	2.26219
-1.48956	2.04943		-1.4891	2.06245		-1.48956	2.24949
-1.48873	2.04468		-1.48827	2.05075		-1.48872	2.23671
-1.4879	2.03971		-1.48744	2.04013		-1.48789	2.224
-1.48707	2.03424		-1.4866	2.03003		-1.48706	2.21143
-1.48624	2.02878		-1.48577	2.01965		-1.48623	2.20013
-1.48541	2.02331		-1.48494	2.00853		-1.4854	2.19136
-1.48457	2.01795		-1.48411	1.99702		-1.48457	2.18254
-1.48374	2.01371		-1.48328	1.9855		-1.48374	2.17342
-1.48291	2.01114		-1.48244	1.97409		-1.4829	2.16413
-1.48208	2.0087		-1.48161	1.96354		-1.48207	2.15472
-1.48125	2.00682		-1.48078	1.95426		-1.48124	2.14528
-1.48042	2.00529		-1.47995	1.94503		-1.48041	2.13602
-1.47958	2.00376		-1.47912	1.93591		-1.47958	2.12759
-1.47875	2.00223		-1.47829	1.92691		-1.47875	2.11933
-1.47792	2.00085		-1.47745	1.91793		-1.47792	2.11108
-1.47709	2.00013		-1.47662	1.90891		-1.47708	2.10257
-1.47626	1.99965		-1.47579	1.90015		-1.47625	2.09406
-1.47543	1.99911		-1.47496	1.89218		-1.47542	2.08555
-1.4746	1.99843		-1.47413	1.88454		-1.47459	2.07721
-1.47376	1.99774		-1.47329	1.87697		-1.47376	2.06962
-1.47293	1.99706		-1.47246	1.86963		-1.47293	2.06286
-1.4721	1.99643		-1.47163	1.8624		-1.47209	2.05613
-1.47127	1.99622		-1.4708	1.85519		-1.47126	2.04964
-1.47044	1.99683		-1.46997	1.848		-1.47043	2.04384
-1.46961	1.99743		-1.46914	1.84132		-1.4696	2.03804
-1.46877	1.99795		-1.4683	1.83549		-1.46877	2.03223
-1.46794	1.99842		-1.46747	1.82971		-1.46794	2.02692
-1.46711	1.99889		-1.46664	1.82393		-1.46711	2.02336
-1.46628	1.99936		-1.46581	1.81826		-1.46627	2.02
-1.46545	2.00013		-1.46498	1.81261		-1.46544	2.01689
-1.46462	2.00192		-1.46414	1.80697		-1.46461	2.01482
-1.46378	2.00374		-1.46331	1.80171		-1.46378	2.01331
-1.46295	2.00523		-1.46248	1.7976		-1.46295	2.0118
-1.46212	2.00612		-1.46165	1.79434		-1.46212	2.0104
-1.46129	2.00709		-1.46082	1.79091		-1.46128	2.00956
-1.46046	2.00811		-1.45999	1.78706		-1.46045	2.00944
-1.45963	2.00913		-1.45915	1.78299		-1.45962	2.00933
-1.4588	2.00974		-1.45832	1.77889		-1.45879	2.00911
-1.45796	2.00868		-1.45749	1.77478		-1.45796	2.00789
-1.45713	2.00759		-1.45666	1.77103		-1.45713	2.00665
-1.4563	2.00734		-1.45583	1.76795		-1.4563	2.0054
-1.45547	2.00733		-1.45499	1.76517		-1.45547	2.00416
-1.45464	2.00732		-1.45416	1.76204		-1.45463	2.00335
-1.45381	2.00731		-1.45333	1.75838		-1.4538	2.00273
-1.45297	2.0073		-1.4525	1.75464		-1.45297	2.00212
-1.45214	2.00738		-1.45167	1.75089		-1.45214	2.00157
-1.45131	2.00751		-1.45084	1.74711		-1.45131	2.00108
-1.45048	2.00726		-1.45	1.74391		-1.45048	2.00059
-1.44965	2.00552		-1.44917	1.74141		-1.44964	2.0001
-1.44882	2.00378		-1.44834	1.73891		-1.44881	1.99961
-1.44799	2.00203		-1.44751	1.7361		-1.44798	2.0005
-1.44715	2.00028		-1.44668	1.73298		-1.44715	2.00139
-1.44632	1.99869		-1.44584	1.72988		-1.44632	2.00227
-1.44549	1.99771		-1.44501	1.72678		-1.44549	2.00266
-1.44466	1.99672		-1.44418	1.72408		-1.44466	2.003
-1.44383	1.99389		-1.44335	1.72211		-1.44382	2.00334
-1.443	1.99064		-1.44252	1.72044		-1.44299	2.00369
-1.44216	1.98739		-1.44169	1.71873		-1.44216	2.00429
-1.44133	1.98413		-1.44085	1.71694		-1.44133	2.0053
-1.4405	1.98087		-1.44002	1.71511		-1.4405	2.00629
-1.43967	1.97699		-1.43919	1.71328		-1.43967	2.00691
-1.43884	1.97269		-1.43836	1.71151		-1.43884	2.00716
-1.43801	1.96843		-1.43753	1.70974		-1.438	2.0074
-1.43718	1.96417		-1.43669	1.70787		-1.43717	2.00765
-1.43634	1.95993		-1.43586	1.70582		-1.43634	2.0079
-1.43551	1.95571		-1.43503	1.70317		-1.43551	2.0084
-1.43468	1.95147		-1.4342	1.69925		-1.43468	2.0089
-1.43385	1.94728		-1.43337	1.69534		-1.43385	2.00938
-1.43302	1.94324		-1.43253	1.69142		-1.43301	2.00934
-1.43219	1.93916		-1.4317	1.68746		-1.43218	2.00924
-1.43135	1.93337		-1.43087	1.68329		-1.43135	2.00915
-1.43052	1.92686		-1.43004	1.67893		-1.43052	2.00904
-1.42969	1.92033		-1.42921	1.67426		-1.42969	2.00881
-1.42886	1.91383		-1.42838	1.66843		-1.42886	2.00777
-1.42803	1.90734		-1.42754	1.66199		-1.42803	2.00672
-1.4272	1.90091		-1.42671	1.65555		-1.42719	2.00536
-1.42636	1.89451		-1.42588	1.64912		-1.42636	2.00374
-1.42553	1.88793		-1.42505	1.64266		-1.42553	2.0021
-1.4247	1.88098		-1.42422	1.63611		-1.4247	2.00047
-1.42387	1.87401		-1.42338	1.62959		-1.42387	1.99878
-1.42304	1.86702		-1.42255	1.62317		-1.42304	1.99598
-1.42221	1.86004		-1.42172	1.61696		-1.4222	1.99249
-1.42138	1.85329		-1.42089	1.61075		-1.42137	1.98889
-1.42054	1.8472		-1.42006	1.60452		-1.42054	1.98361
-1.41971	1.84095		-1.41923	1.5984		-1.41971	1.97816
-1.41888	1.83294		-1.41839	1.59266		-1.41888	1.97274
-1.41805	1.82451		-1.41756	1.58727		-1.41805	1.96725
-1.41722	1.81605		-1.41673	1.58171		-1.41722	1.96199
-1.41639	1.80763		-1.4159	1.57557		-1.41638	1.95767
-1.41555	1.79912		-1.41507	1.5689		-1.41555	1.95334
-1.41472	1.78976		-1.41423	1.56223		-1.41472	1.94891
-1.41389	1.78026		-1.4134	1.55553		-1.41389	1.94427
-1.41306	1.77071		-1.41257	1.54906		-1.41306	1.93963
-1.41223	1.76123		-1.41174	1.54323		-1.41223	1.93499
-1.4114	1.75177		-1.41091	1.53751		-1.4114	1.93036
-1.41056	1.74241		-1.41008	1.53151		-1.41056	1.92563
-1.40973	1.73364		-1.40924	1.52491		-1.40973	1.92088
-1.4089	1.72572		-1.40841	1.51833		-1.4089	1.91601
-1.40807	1.71847		-1.40758	1.51173		-1.40807	1.91016
-1.40724	1.71096		-1.40675	1.50515		-1.40724	1.90399
-1.40641	1.70311		-1.40592	1.49886		-1.40641	1.89823
-1.40558	1.69414		-1.40508	1.49295		-1.40558	1.89218
-1.40474	1.68493		-1.40425	1.48667		-1.40474	1.88571
-1.40391	1.67571		-1.40342	1.47917		-1.40391	1.87958
-1.40308	1.66651		-1.40259	1.47087		-1.40308	1.87357
-1.40225	1.6588		-1.40176	1.4626		-1.40225	1.86769
-1.40142	1.65177		-1.40093	1.45429		-1.40142	1.86207
-1.40059	1.64486		-1.40009	1.44602		-1.40059	1.8565
-1.39975	1.63762		-1.39926	1.43785		-1.39976	1.85093
-1.39892	1.63029		-1.39843	1.42968		-1.39892	1.84535
-1.39809	1.62298		-1.3976	1.42124		-1.39809	1.8401
-1.39726	1.61563		-1.39677	1.4124		-1.39726	1.83525
-1.39643	1.60827		-1.39593	1.40352		-1.39643	1.83044
-1.3956	1.60092		-1.3951	1.39468		-1.3956	1.82395
-1.39477	1.59356		-1.39427	1.3859		-1.39477	1.81719
-1.39393	1.58567		-1.39344	1.3778		-1.39393	1.8104
-1.3931	1.57655		-1.39261	1.37079		-1.3931	1.80363
-1.39227	1.56727		-1.39178	1.36402		-1.39227	1.79684
-1.39144	1.55803		-1.39094	1.35781		-1.39144	1.79056
-1.39061	1.54876		-1.39011	1.35189		-1.39061	1.78436
-1.38977	1.54102		-1.38928	1.34597		-1.38978	1.77827
-1.38894	1.53414		-1.38845	1.34005		-1.38895	1.77226
-1.38811	1.52734		-1.38762	1.33461		-1.38811	1.76623
-1.38728	1.51963		-1.38678	1.33027		-1.38728	1.7602
-1.38645	1.51142		-1.38595	1.32639		-1.38645	1.75421
-1.38562	1.5031		-1.38512	1.32218		-1.38562	1.74843
-1.38479	1.49477		-1.38429	1.31757		-1.38479	1.74296
-1.38395	1.48664		-1.38346	1.31305		-1.38396	1.73744
-1.38312	1.4789		-1.38263	1.30819		-1.38312	1.7315
-1.38229	1.47123		-1.38179	1.30311		-1.38229	1.72548
-1.38146	1.46341		-1.38096	1.29793		-1.38146	1.71948
-1.38063	1.45507		-1.38013	1.29252		-1.38063	1.71348
-1.3798	1.44669		-1.3793	1.28702		-1.3798	1.70749
-1.37896	1.43825		-1.37847	1.28072		-1.37897	1.70308
-1.37813	1.42986		-1.37763	1.27371		-1.37814	1.69903
-1.3773	1.42317		-1.3768	1.26672		-1.3773	1.69436
-1.37647	1.41706		-1.37597	1.25972		-1.37647	1.68893
-1.37564	1.41101		-1.37514	1.25279		-1.37564	1.68346
-1.37481	1.40457		-1.37431	1.24643		-1.37481	1.678
-1.37398	1.39795		-1.37348	1.24073		-1.37398	1.67255
-1.37314	1.39133		-1.37264	1.23508		-1.37315	1.66711
-1.37231	1.38471		-1.37181	1.22962		-1.37231	1.66195
-1.37148	1.37807		-1.37098	1.22416		-1.37148	1.65678
-1.37065	1.37141		-1.37015	1.21867		-1.37065	1.65083
-1.36982	1.36474		-1.36932	1.21321		-1.36982	1.64462
-1.36899	1.35797		-1.36848	1.2079		-1.36899	1.63837
-1.36816	1.35104		-1.36765	1.20333		-1.36816	1.63211
-1.36732	1.34413		-1.36682	1.19864		-1.36733	1.62587
-1.36649	1.33715		-1.36599	1.19314		-1.3665	1.62064
-1.36566	1.33022		-1.36516	1.18697		-1.36566	1.61614
-1.36483	1.32362		-1.36433	1.18077		-1.36483	1.61162
-1.364	1.31826		-1.36349	1.17457		-1.364	1.60647
-1.36316	1.31296		-1.36266	1.16863		-1.36317	1.60125
-1.36233	1.30732		-1.36183	1.16383		-1.36234	1.59605
-1.3615	1.30151		-1.361	1.16005		-1.36151	1.59083
-1.36067	1.29564		-1.36017	1.15619		-1.36068	1.58552
-1.35984	1.28982		-1.35933	1.15197		-1.35984	1.57991
-1.35901	1.28396		-1.3585	1.14773		-1.35901	1.57427
-1.35818	1.27846		-1.35767	1.14346		-1.35818	1.56854
-1.35734	1.27299		-1.35684	1.13925		-1.35735	1.56281
-1.35651	1.26787		-1.35601	1.13521		-1.35652	1.55706
-1.35568	1.26174		-1.35518	1.13166		-1.35569	1.55131
-1.35485	1.25511		-1.35434	1.1281		-1.35485	1.54556
-1.35402	1.24808		-1.35351	1.12426		-1.35402	1.54189
-1.35319	1.24091		-1.35268	1.11942		-1.35319	1.53856
-1.35235	1.23414		-1.35185	1.11461		-1.35236	1.53511
-1.35152	1.22847		-1.35102	1.10983		-1.35153	1.53152
-1.35069	1.2232		-1.35018	1.10488		-1.3507	1.52791
-1.34986	1.21786		-1.34935	1.09931		-1.34987	1.52428
-1.34903	1.21243		-1.34852	1.09342		-1.34903	1.52067
-1.3482	1.20698		-1.34769	1.08739		-1.3482	1.51697
-1.34736	1.20152		-1.34686	1.08082		-1.34737	1.5132
-1.34653	1.19607		-1.34603	1.07396		-1.34654	1.50941
-1.3457	1.19138		-1.34519	1.06707		-1.34571	1.50449
-1.34487	1.18731		-1.34436	1.06025		-1.34488	1.49882
-1.34404	1.18337		-1.34353	1.05375		-1.34404	1.49303
-1.34321	1.17843		-1.3427	1.04812		-1.34321	1.48723
-1.34238	1.1731		-1.34187	1.04252		-1.34238	1.48151
-1.34154	1.16777		-1.34103	1.037		-1.34155	1.47618
-1.34071	1.16245		-1.3402	1.03174		-1.34072	1.47096
-1.33988	1.15722		-1.33937	1.02651		-1.33989	1.46572
-1.33905	1.15246		-1.33854	1.02129		-1.33906	1.46003
-1.33822	1.14783		-1.33771	1.01628		-1.33822	1.45408
-1.33739	1.14306		-1.33688	1.01206		-1.33739	1.44814
-1.33655	1.13803		-1.33604	1.00843		-1.33656	1.44223
-1.33572	1.13292		-1.33521	1.00473		-1.33573	1.43683
-1.33489	1.12783		-1.33438	1.00068		-1.3349	1.43217
-1.33406	1.12271		-1.33355	0.996153		-1.33407	1.42768
-1.33323	1.11795		-1.33272	0.991621		-1.33323	1.423
-1.3324	1.11339		-1.33188	0.987199		-1.3324	1.41804
-1.33157	1.10885		-1.33105	0.982991		-1.33157	1.41308
-1.33073	1.10391		-1.33022	0.978797		-1.33074	1.40813
-1.3299	1.09856		-1.32939	0.97427		-1.32991	1.40317
-1.32907	1.09311		-1.32856	0.969517		-1.32908	1.39884
-1.32824	1.08771		-1.32773	0.963856		-1.32825	1.39489
-1.32741	1.08234		-1.32689	0.957975		-1.32742	1.39099
-1.32658	1.07708		-1.32606	0.952101		-1.32658	1.38683
-1.32574	1.07195		-1.32523	0.946225		-1.32575	1.38245
-1.32491	1.06674		-1.3244	0.941157		-1.32492	1.37804
-1.32408	1.06136		-1.32357	0.936874		-1.32409	1.37364
-1.32325	1.05593		-1.32273	0.932586		-1.32326	1.36927
-1.32242	1.05051		-1.3219	0.928384		-1.32243	1.36545
-1.32159	1.04507		-1.32107	0.924286		-1.32159	1.36179
-1.32075	1.03994		-1.32024	0.920194		-1.32076	1.35815
-1.31992	1.03506		-1.31941	0.916089		-1.31993	1.35451
-1.31909	1.03019		-1.31858	0.912001		-1.3191	1.35091
-1.31826	1.02513		-1.31774	0.908325		-1.31827	1.3473
-1.31743	1.01995		-1.31691	0.904676		-1.31744	1.34366
-1.3166	1.01473		-1.31608	0.90097		-1.31661	1.34009
-1.31577	1.00951		-1.31525	0.896016		-1.31577	1.3366
-1.31493	1.00429		-1.31442	0.89094		-1.31494	1.33309
-1.3141	1.00043		-1.31359	0.885868		-1.31411	1.32893
-1.31327	0.996923		-1.31275	0.880824		-1.31328	1.32432
-1.31244	0.993367		-1.31192	0.875932		-1.31245	1.3196
-1.31161	0.989366		-1.31109	0.872122		-1.31162	1.3149
-1.31078	0.985254		-1.31026	0.868333		-1.31079	1.31018
-1.30994	0.981137		-1.30943	0.864499		-1.30995	1.30537
-1.30911	0.977019		-1.30859	0.860468		-1.30912	1.30051
-1.30828	0.972981		-1.30776	0.856442		-1.30829	1.29566
-1.30745	0.969043		-1.30693	0.852393		-1.30746	1.29078
-1.30662	0.965122		-1.3061	0.848404		-1.30663	1.28592
-1.30579	0.960666		-1.30527	0.844948		-1.3058	1.28106
-1.30496	0.955559		-1.30444	0.841864		-1.30496	1.27617
-1.30412	0.950348		-1.3036	0.838748		-1.30413	1.2726
-1.30329	0.945393		-1.30277	0.83503		-1.3033	1.26966
-1.30246	0.940741		-1.30194	0.830947		-1.30247	1.26679
-1.30163	0.936765		-1.30111	0.82684		-1.30164	1.26357
-1.3008	0.933035		-1.30028	0.822764		-1.30081	1.26018
-1.29997	0.92918		-1.29944	0.818656		-1.29998	1.25698
-1.29913	0.925111		-1.29861	0.814231		-1.29914	1.25375
-1.2983	0.920892		-1.29778	0.809719		-1.29831	1.2503
-1.29747	0.916678		-1.29695	0.805174		-1.29748	1.24714
-1.29664	0.912451		-1.29612	0.800407		-1.29665	1.24427
-1.29581	0.908333		-1.29529	0.795614		-1.29582	1.2415
-1.29498	0.90446		-1.29445	0.790825		-1.29499	1.23923
-1.29415	0.900716		-1.29362	0.786065		-1.29415	1.23729
-1.29331	0.897096		-1.29279	0.781631		-1.29332	1.23535
-1.29248	0.893582		-1.29196	0.777742		-1.29249	1.2334
-1.29165	0.890096		-1.29113	0.773816		-1.29166	1.23163
-1.29082	0.886616		-1.29029	0.769677		-1.29083	1.23009
-1.28999	0.883132		-1.28946	0.765283		-1.29	1.22862
-1.28916	0.879959		-1.28863	0.760853		-1.28917	1.22644
-1.28832	0.877217		-1.2878	0.756439		-1.28834	1.22356
-1.28749	0.874271		-1.28697	0.752155		-1.2875	1.22055
-1.28666	0.870738		-1.28614	0.748653		-1.28667	1.21754
-1.28583	0.866959		-1.2853	0.745353		-1.28584	1.21452
-1.285	0.863166		-1.28447	0.742002		-1.28501	1.21173
-1.28417	0.859392		-1.28364	0.738215		-1.28418	1.20918
-1.28333	0.855647		-1.28281	0.734242		-1.28335	1.20657
-1.2825	0.852015		-1.28198	0.730288		-1.28251	1.2034
-1.28167	0.848394		-1.28114	0.726304		-1.28168	1.1999
-1.28084	0.844228		-1.28031	0.722245		-1.28085	1.19641
-1.28001	0.839731		-1.27948	0.718096		-1.28002	1.19292
-1.27918	0.83522		-1.27865	0.713987		-1.27919	1.18942
-1.27835	0.830717		-1.27782	0.709915		-1.27836	1.1859
-1.27751	0.826223		-1.27699	0.705508		-1.27753	1.18236
-1.27668	0.821866		-1.27615	0.700751		-1.27669	1.17867
-1.27585	0.817653		-1.27532	0.695722		-1.27586	1.17482
-1.27502	0.813484		-1.27449	0.690679		-1.27503	1.17092
-1.27419	0.809347		-1.27366	0.686773		-1.2742	1.16701
-1.27336	0.80519		-1.27283	0.68313		-1.27337	1.16309
-1.27252	0.80103		-1.27199	0.679502		-1.27254	1.15971
-1.27169	0.796861		-1.27116	0.675417		-1.27171	1.15687
-1.27086	0.792732		-1.27033	0.670947		-1.27087	1.15405
-1.27003	0.788969		-1.2695	0.666462		-1.27004	1.15075
-1.2692	0.785429		-1.26867	0.661981		-1.26921	1.14724
-1.26837	0.781344		-1.26784	0.657499		-1.26838	1.14374
-1.26754	0.77687		-1.267	0.653248		-1.26755	1.14024
-1.2667	0.77239		-1.26617	0.649012		-1.26672	1.13674
-1.26587	0.76788		-1.26534	0.644778		-1.26588	1.13326
-1.26504	0.763383		-1.26451	0.640738		-1.26505	1.12978
-1.26421	0.759294		-1.26368	0.636721		-1.26422	1.12607
-1.26338	0.755868		-1.26284	0.632719		-1.26339	1.12202
-1.26255	0.752772		-1.26201	0.628717		-1.26256	1.11782
-1.26171	0.749944		-1.26118	0.625254		-1.26173	1.11365
-1.26088	0.747259		-1.26035	0.62221		-1.2609	1.10948
-1.26005	0.744577		-1.25952	0.619212		-1.26006	1.10557
-1.25922	0.741882		-1.25869	0.616248		-1.25923	1.102
-1.25839	0.739225		-1.25785	0.613335		-1.2584	1.0986
-1.25756	0.736812		-1.25702	0.610424		-1.25757	1.09546
-1.25673	0.734501		-1.25619	0.607505		-1.25674	1.09244
-1.25589	0.731382		-1.25536	0.604623		-1.25591	1.08941
-1.25506	0.727484		-1.25453	0.60197		-1.25507	1.08641
-1.25423	0.723416		-1.2537	0.599353		-1.25424	1.08327
-1.2534	0.719344		-1.25286	0.596736		-1.25341	1.07956
-1.25257	0.715272		-1.25203	0.594085		-1.25258	1.07561
-1.25174	0.711068		-1.2512	0.591465		-1.25175	1.0713
-1.2509	0.706743		-1.25037	0.588797		-1.25092	1.06668
-1.25007	0.702751		-1.24954	0.586175		-1.25009	1.06198
-1.24924	0.6994		-1.2487	0.58374		-1.24926	1.05728
-1.24841	0.696247		-1.24787	0.581597		-1.24842	1.05259
-1.24758	0.692901		-1.24704	0.579484		-1.24759	1.04886
-1.24675	0.689416		-1.24621	0.576833		-1.24676	1.04591
-1.24591	0.686167		-1.24538	0.57393		-1.24593	1.04304
-1.24508	0.683512		-1.24455	0.571033		-1.2451	1.03986
-1.24425	0.681206		-1.24371	0.568126		-1.24427	1.03641
-1.24342	0.678647		-1.24288	0.565205		-1.24343	1.03293
-1.24259	0.675473		-1.24205	0.562747		-1.2426	1.02946
-1.24176	0.671946		-1.24122	0.5605		-1.24177	1.02608
-1.24093	0.668424		-1.24039	0.558209		-1.24094	1.02316
-1.24009	0.664945		-1.23955	0.555723		-1.24011	1.02069
-1.23926	0.661892		-1.23872	0.553246		-1.23928	1.01815
-1.23843	0.659315		-1.23789	0.550777		-1.23845	1.01546
-1.2376	0.656781		-1.23706	0.548293		-1.23761	1.01269
-1.23677	0.65447		-1.23623	0.545988		-1.23678	1.00991
-1.23594	0.652369		-1.2354	0.544414		-1.23595	1.00713
-1.2351	0.650265		-1.23456	0.542823		-1.23512	1.00446
-1.23427	0.648168		-1.23373	0.54124		-1.23429	1.00199
-1.23344	0.64606		-1.2329	0.539662		-1.23346	0.999589
-1.23261	0.643953		-1.23207	0.538075		-1.23263	0.997155
-1.23178	0.641854		-1.23124	0.536485		-1.23179	0.99468
-1.23095	0.639635		-1.2304	0.534915		-1.23096	0.992212
-1.23012	0.637198		-1.22957	0.533857		-1.23013	0.98975
-1.22928	0.63467		-1.22874	0.533137		-1.2293	0.987363
-1.22845	0.632146		-1.22791	0.532343		-1.22847	0.985349
-1.22762	0.629626		-1.22708	0.531374		-1.22764	0.983668
-1.22679	0.627494		-1.22625	0.5304		-1.2268	0.981851
-1.22596	0.625858		-1.22541	0.52943		-1.22597	0.979765
-1.22513	0.624231		-1.22458	0.528523		-1.22514	0.977539
-1.22429	0.622383		-1.22375	0.527655		-1.22431	0.975294
-1.22346	0.620347		-1.22292	0.526565		-1.22348	0.973052
-1.22263	0.618313		-1.22209	0.525379		-1.22265	0.970999
-1.2218	0.616271		-1.22125	0.524509		-1.22182	0.969286
-1.22097	0.61416		-1.22042	0.524073		-1.22098	0.967756
-1.22014	0.611799		-1.21959	0.523738		-1.22015	0.966301
-1.2193	0.609235		-1.21876	0.523401		-1.21932	0.964906
-1.21847	0.606631		-1.21793	0.523065		-1.21849	0.963516
-1.21764	0.604017		-1.2171	0.522675		-1.21766	0.962128
-1.21681	0.601402		-1.21626	0.522248		-1.21683	0.96069
-1.21598	0.598778		-1.21543	0.521714		-1.21599	0.959021
-1.21515	0.596153		-1.2146	0.520249		-1.21516	0.957182
-1.21432	0.59416		-1.21377	0.518547		-1.21433	0.955186
-1.21348	0.593049		-1.21294	0.516843		-1.2135	0.952945
-1.21265	0.592104		-1.2121	0.515141		-1.21267	0.950627
-1.21182	0.590706		-1.21127	0.513442		-1.21184	0.948306
-1.21099	0.588969		-1.21044	0.511744		-1.21101	0.945972
-1.21016	0.587232		-1.20961	0.510053		-1.21018	0.943911
-1.20933	0.585494		-1.20878	0.508369		-1.20934	0.942227
-1.20849	0.583617		-1.20795	0.506709		-1.20851	0.940643
-1.20766	0.581315		-1.20711	0.505064		-1.20768	0.939013
-1.20683	0.578738		-1.20628	0.503409		-1.20685	0.937341
-1.206	0.575948		-1.20545	0.501756		-1.20602	0.935672
-1.20517	0.572892		-1.20462	0.500558		-1.20519	0.934007
-1.20434	0.569748		-1.20379	0.499656		-1.20435	0.93239
-1.20351	0.566605		-1.20295	0.4988		-1.20352	0.930939
-1.20267	0.563471		-1.20212	0.49738		-1.20269	0.929596
-1.20184	0.560665		-1.20129	0.495609		-1.20186	0.928102
-1.20101	0.558469		-1.20046	0.493793		-1.20103	0.926381
-1.20018	0.556664		-1.19963	0.491965		-1.2002	0.924576
-1.19935	0.555214		-1.1988	0.490184		-1.19937	0.922769
-1.19851	0.553973		-1.19796	0.48857		-1.19853	0.920963
-1.19768	0.552737		-1.19713	0.486992		-1.1977	0.91924
-1.19685	0.551537		-1.1963	0.485408		-1.19687	0.917667
-1.19602	0.550366		-1.19547	0.483537		-1.19604	0.916238
-1.19519	0.549044		-1.19464	0.481569		-1.19521	0.915032
-1.19436	0.547424		-1.1938	0.479579		-1.19438	0.913978
-1.19353	0.545694		-1.19297	0.477613		-1.19355	0.91299
-1.19269	0.54389		-1.19214	0.475651		-1.19271	0.912032
-1.19186	0.54205		-1.19131	0.473687		-1.19188	0.91103
-1.19103	0.540209		-1.19048	0.47173		-1.19105	0.909982
-1.1902	0.538369		-1.18965	0.469642		-1.19022	0.908965
-1.18937	0.536606		-1.18881	0.467251		-1.18939	0.907875
-1.18854	0.535072		-1.18798	0.464841		-1.18856	0.906584
-1.18771	0.533643		-1.18715	0.462416		-1.18772	0.905248
-1.18687	0.53214		-1.18632	0.460053		-1.18689	0.903914
-1.18604	0.530538		-1.18549	0.457865		-1.18606	0.902581
-1.18521	0.528933		-1.18465	0.455689		-1.18523	0.901332
-1.18438	0.52733		-1.18382	0.453515		-1.1844	0.900361
-1.18355	0.525758		-1.18299	0.451696		-1.18357	0.899531
-1.18271	0.524361		-1.18216	0.449914		-1.18274	0.898388
-1.18188	0.523206		-1.18133	0.448136		-1.1819	0.896803
-1.18105	0.522185		-1.1805	0.44636		-1.18107	0.895217
-1.18022	0.521474		-1.17966	0.444187		-1.18024	0.893632
-1.17939	0.520872		-1.17883	0.44158		-1.17941	0.89204
-1.17856	0.520273		-1.178	0.438931		-1.17858	0.890394
-1.17773	0.519672		-1.17717	0.436121		-1.17775	0.888663
-1.17689	0.519091		-1.17634	0.433138		-1.17691	0.886793
-1.17606	0.518554		-1.1755	0.43013		-1.17608	0.884568
-1.17523	0.517959		-1.17467	0.427139		-1.17525	0.88222
-1.1744	0.516988		-1.17384	0.424258		-1.17442	0.879862
-1.17357	0.515521		-1.17301	0.422452		-1.17359	0.877518
-1.17274	0.514046		-1.17218	0.420722		-1.17276	0.875268
-1.1719	0.512579		-1.17135	0.419088		-1.17193	0.873269
-1.17107	0.511169		-1.17051	0.417301		-1.17109	0.871409
-1.17024	0.510123		-1.16968	0.4154		-1.17026	0.869615
-1.16941	0.509539		-1.16885	0.413375		-1.16943	0.86789
-1.16858	0.508934		-1.16802	0.411307		-1.1686	0.866164
-1.16775	0.508296		-1.16719	0.409232		-1.16777	0.864435
-1.16692	0.50765		-1.16635	0.407131		-1.16694	0.86271
-1.16608	0.507001		-1.16552	0.405021		-1.16611	0.861023
-1.16525	0.506353		-1.16469	0.403082		-1.16527	0.859385
-1.16442	0.50585		-1.16386	0.401631		-1.16444	0.857573
-1.16359	0.505658		-1.16303	0.400378		-1.16361	0.855429
-1.16276	0.50557		-1.1622	0.399119		-1.16278	0.853254
-1.16193	0.505471		-1.16136	0.397865		-1.16195	0.851066
-1.16109	0.505359		-1.16053	0.397071		-1.16112	0.848875
-1.16026	0.505246		-1.1597	0.396688		-1.16029	0.846782
-1.15943	0.505133		-1.15887	0.396395		-1.15945	0.844938
-1.1586	0.504941		-1.15804	0.394965		-1.15862	0.843189
-1.15777	0.504442		-1.1572	0.392911		-1.15779	0.84136
-1.15694	0.503649		-1.15637	0.39079		-1.15696	0.839447
-1.1561	0.502667		-1.15554	0.388683		-1.15613	0.837529
-1.15527	0.501262		-1.15471	0.38657		-1.1553	0.835608
-1.15444	0.499669		-1.15388	0.384697		-1.15447	0.833648
-1.15361	0.498071		-1.15305	0.382958		-1.15363	0.831487
-1.15278	0.496474		-1.15221	0.381274		-1.1528	0.829144
-1.15195	0.494915		-1.15138	0.379677		-1.15197	0.82663
-1.15112	0.493423		-1.15055	0.378107		-1.15114	0.823773
-1.15028	0.491935		-1.14972	0.376543		-1.15031	0.820793
-1.14945	0.490234		-1.14889	0.374976		-1.14948	0.817813
-1.14862	0.488288		-1.14805	0.373511		-1.14864	0.814835
-1.14779	0.48634		-1.14722	0.372324		-1.14781	0.811951
-1.14696	0.484391		-1.14639	0.371225		-1.14698	0.809245
-1.14613	0.482456		-1.14556	0.369256		-1.14615	0.806656
-1.14529	0.480606		-1.14473	0.366872		-1.14532	0.804432
-1.14446	0.478837		-1.1439	0.36445		-1.14449	0.802624
-1.14363	0.477193		-1.14306	0.362032		-1.14366	0.800818
-1.1428	0.475833		-1.14223	0.359619		-1.14282	0.799012
-1.14197	0.474644		-1.1414	0.356915		-1.14199	0.79727
-1.14114	0.473394		-1.14057	0.354113		-1.14116	0.7959
-1.14031	0.472061		-1.13974	0.351492		-1.14033	0.794966
-1.13947	0.470662		-1.1389	0.349112		-1.1395	0.793925
-1.13864	0.468905		-1.13807	0.346787		-1.13867	0.792359
-1.13781	0.466993		-1.13724	0.344454		-1.13783	0.790529
-1.13698	0.46471		-1.13641	0.342138		-1.137	0.78868
-1.13615	0.461256		-1.13558	0.339953		-1.13617	0.786836
-1.13532	0.457804		-1.13474	0.337955		-1.13534	0.785048
-1.13448	0.454345		-1.13391	0.335978		-1.13451	0.78366
-1.13365	0.450927		-1.13308	0.333532		-1.13368	0.782441
-1.13282	0.447806		-1.13225	0.330809		-1.13285	0.78131
-1.13199	0.4453		-1.13142	0.32805		-1.13201	0.780328
-1.13116	0.44285		-1.13059	0.325313		-1.13118	0.779349
-1.13033	0.440735		-1.12975	0.322549		-1.13035	0.778364
-1.12949	0.438753		-1.12892	0.320071		-1.12952	0.777375
-1.12866	0.436771		-1.12809	0.317652		-1.12869	0.776339
-1.12783	0.43478		-1.12726	0.315312		-1.12786	0.77521
-1.127	0.432808		-1.12643	0.313097		-1.12702	0.774038
-1.12617	0.430875		-1.12559	0.3109		-1.12619	0.772653
-1.12534	0.42894		-1.12476	0.308709		-1.12536	0.771235
-1.12451	0.426828		-1.12393	0.306521		-1.12453	0.769821
-1.12367	0.424226		-1.1231	0.304131		-1.1237	0.76841
-1.12284	0.42163		-1.12227	0.301202		-1.12287	0.767081
-1.12201	0.419047		-1.12144	0.298157		-1.12204	0.76618
-1.12118	0.416459		-1.1206	0.294738		-1.12121	0.765212
-1.12035	0.413872		-1.11977	0.291141		-1.12037	0.763613
-1.11952	0.411304		-1.11894	0.28751		-1.11954	0.761488
-1.11868	0.408744		-1.11811	0.284038		-1.11871	0.759352
-1.11785	0.406265		-1.11728	0.280794		-1.11788	0.757233
-1.11702	0.403808		-1.11644	0.278437		-1.11705	0.755117
-1.11619	0.401348		-1.11561	0.276602		-1.11622	0.753075
-1.11536	0.398895		-1.11478	0.274567		-1.11539	0.751147
-1.11453	0.396542		-1.11395	0.272137		-1.11455	0.749315
-1.1137	0.394639		-1.11312	0.269534		-1.11372	0.747766
-1.11286	0.392995		-1.11229	0.266927		-1.11289	0.746234
-1.11203	0.391439		-1.11145	0.264319		-1.11206	0.744704
-1.1112	0.390062		-1.11062	0.261673		-1.11123	0.743166
-1.11037	0.388682		-1.10979	0.258944		-1.1104	0.741714
-1.10954	0.387302		-1.10896	0.256174		-1.10956	0.740663
-1.10871	0.385936		-1.10813	0.25302		-1.10873	0.739821
-1.10787	0.384709		-1.10729	0.249566		-1.1079	0.739298
-1.10704	0.383814		-1.10646	0.246122		-1.10707	0.739118
-1.10621	0.38279		-1.10563	0.242675		-1.10624	0.73894
-1.10538	0.381342		-1.1048	0.239216		-1.10541	0.73876
-1.10455	0.379798		-1.10397	0.236468		-1.10458	0.738544
-1.10372	0.378258		-1.10314	0.234279		-1.10374	0.73804
-1.10288	0.376711		-1.1023	0.231993		-1.10291	0.737009
-1.10205	0.375104		-1.10147	0.22947		-1.10208	0.735892
-1.10122	0.373292		-1.10064	0.226842		-1.10125	0.734472
-1.10039	0.371287		-1.09981	0.224217		-1.10042	0.733023
-1.09956	0.369124		-1.09898	0.221602		-1.09959	0.73157
-1.09873	0.366772		-1.09814	0.218835		-1.09875	0.730123
-1.0979	0.364407		-1.09731	0.215816		-1.09792	0.728827
-1.09706	0.362046		-1.09648	0.212709		-1.09709	0.728095
-1.09623	0.35973		-1.09565	0.209452		-1.09626	0.727427
-1.0954	0.357926		-1.09482	0.206067		-1.09543	0.726482
-1.09457	0.357132		-1.09399	0.202682		-1.0946	0.725334
-1.09374	0.356196		-1.09315	0.199309		-1.09377	0.724184
-1.09291	0.354884		-1.09232	0.195915		-1.09293	0.723037
-1.09207	0.353571		-1.09149	0.192928		-1.0921	0.721866
-1.09124	0.352257		-1.09066	0.190269		-1.09127	0.720601
-1.09041	0.350962		-1.08983	0.187544		-1.09044	0.719212
-1.08958	0.349656		-1.08899	0.184476		-1.08961	0.717756
-1.08875	0.348153		-1.08816	0.18125		-1.08878	0.716135
-1.08792	0.346474		-1.08733	0.178057		-1.08794	0.714509
-1.08709	0.344901		-1.0865	0.174852		-1.08711	0.71295
-1.08625	0.343482		-1.08567	0.171568		-1.08628	0.711498
-1.08542	0.342067		-1.08484	0.168159		-1.08545	0.710016
-1.08459	0.340648		-1.084	0.164706		-1.08462	0.708658
-1.08376	0.339229		-1.08317	0.161182		-1.08379	0.707312
-1.08293	0.337896		-1.08234	0.157611		-1.08296	0.706127
-1.0821	0.337152		-1.08151	0.154041		-1.08213	0.705196
-1.08126	0.336328		-1.08068	0.150472		-1.08129	0.704263
-1.08043	0.335279		-1.07984	0.146899		-1.08046	0.70333
-1.0796	0.334228		-1.07901	0.143637		-1.07963	0.702404
-1.07877	0.333177		-1.07818	0.140616		-1.0788	0.702114
-1.07794	0.332127		-1.07735	0.137492		-1.07797	0.702449
-1.07711	0.331069		-1.07652	0.134076		-1.07714	0.702774
-1.07628	0.32994		-1.07569	0.130539		-1.0763	0.702527
-1.07544	0.328791		-1.07485	0.126991		-1.07547	0.702135
-1.07461	0.327776		-1.07402	0.123456		-1.07464	0.701745
-1.07378	0.32689		-1.07319	0.120189		-1.07381	0.701354
-1.07295	0.326001		-1.07236	0.117307		-1.07298	0.700916
-1.07212	0.325114		-1.07153	0.114564		-1.07215	0.700123
-1.07129	0.324222		-1.07069	0.111376		-1.07132	0.699338
-1.07045	0.323259		-1.06986	0.107766		-1.07048	0.698652
-1.06962	0.322097		-1.06903	0.104063		-1.06965	0.698182
-1.06879	0.320846		-1.0682	0.100364		-1.06882	0.697715
-1.06796	0.318589		-1.06737	0.096662		-1.06799	0.697246
-1.06713	0.31634		-1.06654	0.09343		-1.06716	0.696764
-1.0663	0.31408		-1.0657	0.090413		-1.06633	0.695988
-1.06546	0.311821		-1.06487	0.0875		-1.0655	0.694796
-1.06463	0.309591		-1.06404	0.084879		-1.06466	0.693582
-1.0638	0.307871		-1.06321	0.082323		-1.06383	0.691778
-1.06297	0.306263		-1.06238	0.079612		-1.063	0.689421
-1.06214	0.304858		-1.06154	0.076784		-1.06217	0.687064
-1.06131	0.303525		-1.06071	0.074056		-1.06134	0.684705
-1.06048	0.302195		-1.05988	0.071572		-1.06051	0.682362
-1.05964	0.300866		-1.05905	0.069221		-1.05967	0.680386
-1.05881	0.29954		-1.05822	0.066747		-1.05884	0.678442
-1.05798	0.298354		-1.05739	0.064063		-1.05801	0.676511
-1.05715	0.297407		-1.05655	0.061302		-1.05718	0.674701
-1.05632	0.296417		-1.05572	0.058537		-1.05635	0.672905
-1.05549	0.295059		-1.05489	0.055774		-1.05552	0.671108
-1.05465	0.293544		-1.05406	0.053123		-1.05469	0.669316
-1.05382	0.292033		-1.05323	0.050617		-1.05385	0.667816
-1.05299	0.290523		-1.05239	0.048082		-1.05302	0.666557
-1.05216	0.289072		-1.05156	0.045309		-1.05219	0.665298
-1.05133	0.288078		-1.05073	0.042319		-1.05136	0.663977
-1.0505	0.287079		-1.0499	0.039333		-1.05053	0.662465
-1.04967	0.286013		-1.04907	0.036333		-1.0497	0.660953
-1.04883	0.284667		-1.04824	0.033427		-1.04886	0.659429
-1.048	0.28333		-1.0474	0.030835		-1.04803	0.657932
-1.04717	0.281992		-1.04657	0.028481		-1.0472	0.656639
-1.04634	0.280624		-1.04574	0.026191		-1.04637	0.655361
-1.04551	0.279009		-1.04491	0.024036		-1.04554	0.654064
-1.04468	0.277248		-1.04408	0.021948		-1.04471	0.652583
-1.04384	0.275482		-1.04324	0.019856		-1.04388	0.651049
-1.04301	0.273658		-1.04241	0.017773		-1.04304	0.649509
-1.04218	0.271796		-1.04158	0.01574		-1.04221	0.647959
-1.04135	0.269919		-1.04075	0.013761		-1.04138	0.646229
-1.04052	0.268057		-1.03992	0.011765		-1.04055	0.644284
-1.03969	0.266283		-1.03909	0.009442		-1.03972	0.642333
-1.03885	0.264707		-1.03825	0.006796		-1.03889	0.640393
-1.03802	0.263138		-1.03742	0.004151		-1.03806	0.638495
-1.03719	0.261596		-1.03659	0.001527		-1.03722	0.636594
-1.03636	0.260193		-1.03576	-0.00099		-1.03639	0.634693
-1.03553	0.258939		-1.03493	-0.003238		-1.03556	0.632859
-1.0347	0.257646		-1.03409	-0.005332		-1.03473	0.631563
-1.03387	0.256246		-1.03326	-0.007562		-1.0339	0.630426
-1.03303	0.254705		-1.03243	-0.010025		-1.03307	0.629384
-1.0322	0.253031		-1.0316	-0.012586		-1.03224	0.627977
-1.03137	0.251336		-1.03077	-0.015135		-1.0314	0.626299
-1.03054	0.249645		-1.02994	-0.017695		-1.03057	0.624563
-1.02971	0.247281		-1.0291	-0.019903		-1.02974	0.622821
-1.02888	0.244835		-1.02827	-0.021643		-1.02891	0.620995
-1.02804	0.242401		-1.02744	-0.023247		-1.02808	0.618967
-1.02721	0.239958		-1.02661	-0.024968		-1.02725	0.616898
-1.02638	0.238516		-1.02578	-0.026795		-1.02642	0.61474
-1.02555	0.237169		-1.02494	-0.028629		-1.02558	0.612206
-1.02472	0.235828		-1.02411	-0.030464		-1.02475	0.60961
-1.02389	0.234426		-1.02328	-0.032291		-1.02392	0.60702
-1.02306	0.232975		-1.02245	-0.034212		-1.02309	0.604437
-1.02222	0.231525		-1.02162	-0.036225		-1.02226	0.602358
-1.02139	0.230072		-1.02079	-0.03825		-1.02143	0.600859
-1.02056	0.22844		-1.01995	-0.040274		-1.02059	0.599431
-1.01973	0.226711		-1.01912	-0.042302		-1.01976	0.597963
-1.0189	0.224988		-1.01829	-0.044328		-1.01893	0.596461
-1.01806	0.223254		-1.01746	-0.046349		-1.0181	0.594975
-1.01723	0.221595		-1.01663	-0.048219		-1.01727	0.593481
-1.0164	0.219934		-1.0158	-0.04989		-1.01644	0.591979
-1.01557	0.218282		-1.01496	-0.051504		-1.01561	0.590362
-1.01474	0.216629		-1.01413	-0.053644		-1.01477	0.588735
-1.01391	0.21534		-1.0133	-0.056317		-1.01394	0.587157
-1.01308	0.21424		-1.01247	-0.059091		-1.01311	0.585813
-1.01224	0.21315		-1.01164	-0.061789		-1.01228	0.584494
-1.01141	0.212007		-1.0108	-0.064278		-1.01145	0.583179
-1.01058	0.210733		-1.00997	-0.06653		-1.01062	0.581851
-1.00975	0.209448		-1.00914	-0.068679		-1.00978	0.580588
-1.00892	0.208159		-1.00831	-0.07091		-1.00895	0.579512
-1.00809	0.206916		-1.00748	-0.072998		-1.00812	0.578455
-1.00726	0.205968		-1.00665	-0.074918		-1.00729	0.576829
-1.00642	0.205029		-1.00581	-0.076839		-1.00646	0.574911
-1.00559	0.204096		-1.00498	-0.078762		-1.00563	0.572962
-1.00476	0.202342		-1.00415	-0.080726		-1.0048	0.571018
-1.00393	0.200463		-1.00332	-0.082833		-1.00396	0.569077
-1.0031	0.198575		-1.00249	-0.085028		-1.00313	0.567328
-1.00226	0.196696		-1.00165	-0.087266		-1.0023	0.56563
-1.00143	0.194853		-1.00082	-0.089616		-1.00147	0.564055
-1.0006	0.193082		-0.999991	-0.091975		-1.00064	0.562926
-0.999771	0.191316		-0.999159	-0.094335		-0.999807	0.561834
-0.998939	0.189621		-0.998327	-0.096668		-0.998976	0.560739
-0.998108	0.188137		-0.997495	-0.09876		-0.998144	0.559646
-0.997276	0.186664		-0.996664	-0.10045		-0.997313	0.558544
-0.996445	0.185175		-0.995832	-0.102184		-0.996481	0.557396
-0.995613	0.183699		-0.995	-0.10401		-0.99565	0.556253
-0.994781	0.182122		-0.994168	-0.105886		-0.994818	0.555028
-0.99395	0.180494		-0.993336	-0.107761		-0.993987	0.553775
-0.993118	0.178859		-0.992504	-0.109641		-0.993155	0.552523
-0.992287	0.177068		-0.991673	-0.111418		-0.992324	0.55128
-0.991455	0.175207		-0.990841	-0.112939		-0.991492	0.550028
-0.990624	0.17335		-0.990009	-0.114341		-0.990661	0.549158
-0.989792	0.171491		-0.989177	-0.115771		-0.989829	0.548467
-0.988961	0.169641		-0.988345	-0.117255		-0.988998	0.547681
-0.988129	0.168529		-0.987514	-0.118736		-0.988166	0.546796
-0.987297	0.167414		-0.986682	-0.120221		-0.987335	0.545902
-0.986466	0.16622		-0.98585	-0.121709		-0.986503	0.54501
-0.985634	0.164683		-0.985018	-0.123102		-0.985672	0.544116
-0.984803	0.163146		-0.984186	-0.124354		-0.98484	0.543323
-0.983971	0.161608		-0.983354	-0.125711		-0.984009	0.542946
-0.98314	0.160127		-0.982523	-0.127378		-0.983177	0.542578
-0.982308	0.158833		-0.981691	-0.129281		-0.982346	0.542366
-0.981476	0.157534		-0.980859	-0.131183		-0.981514	0.542176
-0.980645	0.156147		-0.980027	-0.133091		-0.980683	0.541988
-0.979813	0.155114		-0.979195	-0.135002		-0.979851	0.541816
-0.978982	0.154302		-0.978364	-0.136896		-0.97902	0.541645
-0.97815	0.153522		-0.977532	-0.138789		-0.978189	0.541499
-0.977319	0.152742		-0.9767	-0.140849		-0.977357	0.541373
-0.976487	0.151962		-0.975868	-0.143159		-0.976526	0.54127
-0.975655	0.151122		-0.975036	-0.145503		-0.975694	0.541211
-0.974824	0.150265		-0.974205	-0.147853		-0.974863	0.541167
-0.973992	0.149418		-0.973373	-0.1502		-0.974031	0.541123
-0.973161	0.148613		-0.972541	-0.152158		-0.9732	0.541078
-0.972329	0.147817		-0.971709	-0.15348		-0.972368	0.540988
-0.971498	0.147022		-0.970877	-0.154654		-0.971537	0.540693
-0.970666	0.146225		-0.970045	-0.155797		-0.970705	0.540331
-0.969834	0.145475		-0.969214	-0.156914		-0.969874	0.539029
-0.969003	0.144841		-0.968382	-0.158025		-0.969042	0.53698
-0.968171	0.144236		-0.96755	-0.159138		-0.968211	0.534793
-0.96734	0.142999		-0.966718	-0.160297		-0.967379	0.532596
-0.966508	0.141429		-0.965886	-0.161621		-0.966548	0.530412
-0.965677	0.139826		-0.965055	-0.163089		-0.965716	0.528683
-0.964845	0.138215		-0.964223	-0.164708		-0.964885	0.527312
-0.964013	0.136607		-0.963391	-0.16653		-0.964053	0.526111
-0.963182	0.135677		-0.962559	-0.168374		-0.963222	0.525866
-0.96235	0.135		-0.961727	-0.17022		-0.96239	0.525933
-0.961519	0.134342		-0.960895	-0.172064		-0.961559	0.526
-0.960687	0.13385		-0.960064	-0.173839		-0.960727	0.526067
-0.959856	0.133416		-0.959232	-0.175526		-0.959896	0.526044
-0.959024	0.132984		-0.9584	-0.177191		-0.959064	0.525635
-0.958192	0.132556		-0.957568	-0.178801		-0.958233	0.525113
-0.957361	0.132054		-0.956736	-0.180384		-0.957401	0.524506
-0.956529	0.13137		-0.955905	-0.182047		-0.95657	0.523818
-0.955698	0.130652		-0.955073	-0.183812		-0.955738	0.523113
-0.954866	0.129727		-0.954241	-0.185571		-0.954907	0.522407
-0.954035	0.128436		-0.953409	-0.187225		-0.954075	0.521705
-0.953203	0.127075		-0.952577	-0.188821		-0.953244	0.521062
-0.952371	0.125706		-0.951746	-0.190463		-0.952412	0.520459
-0.95154	0.124344		-0.950914	-0.192284		-0.951581	0.519912
-0.950708	0.123113		-0.950082	-0.194133		-0.950749	0.519501
-0.949877	0.121963		-0.94925	-0.195975		-0.949918	0.519132
-0.949045	0.120829		-0.948418	-0.197825		-0.949086	0.51876
-0.948214	0.119156		-0.947586	-0.199651		-0.948255	0.518386
-0.947382	0.117377		-0.946755	-0.201409		-0.947423	0.518094
-0.946551	0.11559		-0.945923	-0.203179		-0.946592	0.517907
-0.945719	0.113812		-0.945091	-0.204939		-0.94576	0.517745
-0.944887	0.112107		-0.944259	-0.20671		-0.944929	0.516918
-0.944056	0.110699		-0.943427	-0.208478		-0.944097	0.515906
-0.943224	0.109347		-0.942595	-0.21025		-0.943266	0.514895
-0.942393	0.108039		-0.941764	-0.211966		-0.942434	0.513878
-0.941561	0.106861		-0.940932	-0.213383		-0.941603	0.512864
-0.94073	0.105696		-0.9401	-0.214508		-0.940771	0.511729
-0.939898	0.104533		-0.939268	-0.215627		-0.93994	0.510543
-0.939067	0.103372		-0.938436	-0.21676		-0.939108	0.509391
-0.938235	0.101772		-0.937605	-0.217949		-0.938277	0.508287
-0.937403	0.099975		-0.936773	-0.219144		-0.937445	0.507196
-0.936572	0.098157		-0.935941	-0.220335		-0.936614	0.506101
-0.93574	0.096589		-0.935109	-0.221428		-0.935782	0.505005
-0.934909	0.09508		-0.934277	-0.222205		-0.934951	0.503892
-0.934077	0.093571		-0.933446	-0.22295		-0.934119	0.502734
-0.933246	0.092058		-0.932614	-0.22378		-0.933288	0.501568
-0.932414	0.090542		-0.931782	-0.224956		-0.932456	0.499706
-0.931582	0.088983		-0.93095	-0.226385		-0.931625	0.497681
-0.930751	0.087415		-0.930118	-0.227826		-0.930794	0.495654
-0.929919	0.085728		-0.929286	-0.229267		-0.929962	0.493628
-0.929088	0.08395		-0.928455	-0.230734		-0.929131	0.491607
-0.928256	0.08211		-0.927623	-0.232235		-0.928299	0.49064
-0.927425	0.080157		-0.926791	-0.233751		-0.927468	0.490356
-0.926593	0.078131		-0.925959	-0.235351		-0.926636	0.490318
-0.925761	0.076598		-0.925127	-0.237067		-0.925804	0.490394
-0.92493	0.075491		-0.924296	-0.238797		-0.924973	0.490512
-0.924098	0.074459		-0.923464	-0.24053		-0.924142	0.490636
-0.923267	0.07328		-0.922632	-0.242155		-0.92331	0.49076
-0.922435	0.072014		-0.9218	-0.243524		-0.922479	0.490808
-0.921604	0.070748		-0.920968	-0.244877		-0.921647	0.490101
-0.920772	0.069484		-0.920136	-0.246142		-0.920816	0.488855
-0.91994	0.068221		-0.919305	-0.247203		-0.919984	0.487644
-0.919109	0.066821		-0.918473	-0.248224		-0.919153	0.486468
-0.918277	0.065338		-0.917641	-0.249245		-0.918321	0.485298
-0.917446	0.063761		-0.916809	-0.250254		-0.91749	0.484128
-0.916614	0.062053		-0.915977	-0.251214		-0.916658	0.482955
-0.915783	0.060298		-0.915146	-0.252135		-0.915827	0.481846
-0.914951	0.058549		-0.914314	-0.253075		-0.914995	0.480823
-0.914119	0.056796		-0.913482	-0.254169		-0.914164	0.479837
-0.913288	0.055214		-0.91265	-0.255475		-0.913332	0.478865
-0.912456	0.053974		-0.911818	-0.256776		-0.912501	0.477903
-0.911625	0.052868		-0.910987	-0.258075		-0.911669	0.47694
-0.910793	0.05181		-0.910155	-0.259305		-0.910838	0.475975
-0.909962	0.050783		-0.909323	-0.260373		-0.910006	0.474966
-0.90913	0.049753		-0.908491	-0.261428		-0.909175	0.473841
-0.908298	0.048725		-0.907659	-0.262567		-0.908343	0.472652
-0.907467	0.047702		-0.906827	-0.263902		-0.907512	0.471372
-0.906635	0.047108		-0.905996	-0.265274		-0.90668	0.470034
-0.905804	0.046724		-0.905164	-0.266634		-0.905849	0.468702
-0.904972	0.046211		-0.904332	-0.267925		-0.905017	0.46737
-0.904141	0.045506		-0.9035	-0.269147		-0.904186	0.466026
-0.903309	0.044738		-0.902668	-0.270407		-0.903354	0.465207
-0.902478	0.043972		-0.901837	-0.271752		-0.902523	0.464723
-0.901646	0.043205		-0.901005	-0.272932		-0.901691	0.464181
-0.900814	0.042399		-0.900173	-0.273954		-0.90086	0.463519
-0.899983	0.041483		-0.899341	-0.274979		-0.900028	0.462806
-0.899151	0.040526		-0.898509	-0.275999		-0.899197	0.462092
-0.89832	0.039589		-0.897677	-0.277021		-0.898365	0.461378
-0.897488	0.038672		-0.896846	-0.278039		-0.897534	0.460635
-0.896657	0.037757		-0.896014	-0.278989		-0.896702	0.45985
-0.895825	0.036844		-0.895182	-0.280004		-0.895871	0.459041
-0.894993	0.03593		-0.89435	-0.281652		-0.895039	0.458158
-0.894162	0.034824		-0.893518	-0.283307		-0.894208	0.457226
-0.89333	0.033619		-0.892686	-0.284954		-0.893376	0.456287
-0.892499	0.032378		-0.891855	-0.286612		-0.892545	0.455353
-0.891667	0.031057		-0.891023	-0.28822		-0.891713	0.454416
-0.890836	0.029712		-0.890191	-0.289487		-0.890882	0.454023
-0.890004	0.028372		-0.889359	-0.290421		-0.89005	0.453942
-0.889173	0.027029		-0.888528	-0.291135		-0.889219	0.453929
-0.888341	0.025827		-0.887696	-0.291762		-0.888387	0.454118
-0.887509	0.024875		-0.886864	-0.292388		-0.887556	0.454394
-0.886678	0.024002		-0.886032	-0.293014		-0.886724	0.45467
-0.885846	0.023083		-0.8852	-0.293633		-0.885893	0.454947
-0.885015	0.022116		-0.884368	-0.294191		-0.885062	0.455098
-0.884183	0.021134		-0.883537	-0.294603		-0.88423	0.455099
-0.883352	0.02015		-0.882705	-0.295062		-0.883399	0.455057
-0.88252	0.019172		-0.881873	-0.295582		-0.882567	0.454705
-0.881688	0.018363		-0.881041	-0.296106		-0.881736	0.453988
-0.880857	0.017616		-0.880209	-0.296626		-0.880904	0.453166
-0.880025	0.016872		-0.879377	-0.297146		-0.880072	0.452339
-0.879194	0.016263		-0.878546	-0.297706		-0.879241	0.451515
-0.878362	0.015702		-0.877714	-0.298499		-0.87841	0.450653
-0.877531	0.015139		-0.876882	-0.299368		-0.877578	0.449761
-0.876699	0.014591		-0.87605	-0.300372		-0.876747	0.449001
-0.875867	0.014163		-0.875218	-0.301427		-0.875915	0.448633
-0.875036	0.013846		-0.874387	-0.302482		-0.875084	0.448418
-0.874204	0.01356		-0.873555	-0.30355		-0.874252	0.448205
-0.873373	0.013197		-0.872723	-0.304597		-0.873421	0.448005
-0.872541	0.0127		-0.871891	-0.305518		-0.872589	0.447808
-0.87171	0.012136		-0.871059	-0.306184		-0.871758	0.447592
-0.870878	0.011572		-0.870227	-0.306841		-0.870926	0.447354
-0.870046	0.011008		-0.869396	-0.307476		-0.870095	0.447021
-0.869215	0.010409		-0.868564	-0.308108		-0.869263	0.44642
-0.868383	0.009767		-0.867732	-0.308741		-0.868432	0.445628
-0.867552	0.009122		-0.8669	-0.309373		-0.8676	0.444837
-0.86672	0.008398		-0.866068	-0.309956		-0.866769	0.444044
-0.865889	0.007564		-0.865237	-0.310316		-0.865937	0.443316
-0.865057	0.0067		-0.864405	-0.310649		-0.865106	0.44267
-0.864226	0.005835		-0.863573	-0.311093		-0.864274	0.442023
-0.863394	0.00507		-0.862741	-0.311598		-0.863443	0.441304
-0.862562	0.004493		-0.861909	-0.312105		-0.862611	0.440479
-0.861731	0.004009		-0.861078	-0.31261		-0.86178	0.439643
-0.860899	0.003526		-0.860246	-0.313156		-0.860948	0.438809
-0.860068	0.002937		-0.859414	-0.313871		-0.860117	0.438015
-0.859236	0.002253		-0.858582	-0.314727		-0.859285	0.437331
-0.858405	0.001566		-0.85775	-0.315606		-0.858454	0.436724
-0.857573	0.000879		-0.856918	-0.31658		-0.857622	0.436138
-0.856741	0.000174		-0.856087	-0.317565		-0.856791	0.435634
-0.85591	-0.000551		-0.855255	-0.318549		-0.855959	0.435197
-0.855078	-0.001281		-0.854423	-0.319535		-0.855128	0.43476
-0.854247	-0.002108		-0.853591	-0.320354		-0.854296	0.434324
-0.853415	-0.003155		-0.852759	-0.320637		-0.853465	0.433939
-0.852584	-0.004323		-0.851928	-0.320942		-0.852633	0.433622
-0.851752	-0.005493		-0.851096	-0.321331		-0.851802	0.433312
-0.85092	-0.006644		-0.850264	-0.321799		-0.85097	0.432911
-0.850089	-0.007731		-0.849432	-0.322281		-0.850139	0.43237
-0.849257	-0.008782		-0.8486	-0.322804		-0.849307	0.431782
-0.848426	-0.009823		-0.847768	-0.323334		-0.848476	0.431194
-0.847594	-0.010698		-0.846937	-0.324092		-0.847644	0.430556
-0.846763	-0.011418		-0.846105	-0.324952		-0.846813	0.429745
-0.845931	-0.01212		-0.845273	-0.325815		-0.845981	0.428799
-0.845099	-0.012824		-0.844441	-0.326424		-0.84515	0.427916
-0.844268	-0.01349		-0.843609	-0.326966		-0.844318	0.427204
-0.843436	-0.014102		-0.842778	-0.327507		-0.843487	0.426592
-0.842605	-0.0147		-0.841946	-0.328046		-0.842655	0.425977
-0.841773	-0.015381		-0.841114	-0.328541		-0.841824	0.425367
-0.840942	-0.016256		-0.840282	-0.328966		-0.840992	0.424996
-0.84011	-0.017224		-0.83945	-0.32939		-0.840161	0.425014
-0.839279	-0.018187		-0.838619	-0.329818		-0.839329	0.425185
-0.838447	-0.019152		-0.837787	-0.330943		-0.838498	0.425188
-0.837615	-0.020225		-0.836955	-0.332071		-0.837667	0.424988
-0.836784	-0.021376		-0.836123	-0.3332		-0.836835	0.424748
-0.835952	-0.022528		-0.835291	-0.334319		-0.836003	0.424508
-0.835121	-0.023735		-0.834459	-0.335304		-0.835172	0.424162
-0.834289	-0.024976		-0.833628	-0.336219		-0.83434	0.423468
-0.833458	-0.02622		-0.832796	-0.337141		-0.833509	0.422546
-0.832626	-0.02747		-0.831964	-0.337993		-0.832677	0.421659
-0.831795	-0.028631		-0.831132	-0.33868		-0.831846	0.420848
-0.830963	-0.029667		-0.8303	-0.339376		-0.831015	0.420082
-0.830131	-0.03065		-0.829468	-0.340073		-0.830183	0.419318
-0.8293	-0.031666		-0.828637	-0.340769		-0.829352	0.418553
-0.828468	-0.032743		-0.827805	-0.341499		-0.82852	0.417905
-0.827637	-0.033846		-0.826973	-0.342228		-0.827689	0.417539
-0.826805	-0.034944		-0.826141	-0.342977		-0.826857	0.417325
-0.825974	-0.036041		-0.82531	-0.344058		-0.826026	0.416905
-0.825142	-0.037047		-0.824478	-0.345141		-0.825194	0.416296
-0.82431	-0.037954		-0.823646	-0.346219		-0.824363	0.415668
-0.823479	-0.038818		-0.822814	-0.347289		-0.823531	0.415038
-0.822647	-0.039541		-0.821982	-0.348247		-0.8227	0.414409
-0.821816	-0.040158		-0.82115	-0.349136		-0.821868	0.413876
-0.820984	-0.040777		-0.820319	-0.350025		-0.821037	0.413433
-0.820153	-0.041436		-0.819487	-0.350928		-0.820205	0.41302
-0.819321	-0.042101		-0.818655	-0.351861		-0.819374	0.412508
-0.818489	-0.042694		-0.817823	-0.352796		-0.818542	0.411837
-0.817658	-0.043157		-0.816991	-0.353727		-0.817711	0.411116
-0.816826	-0.043628		-0.816159	-0.354653		-0.816879	0.41038
-0.815995	-0.044184		-0.815328	-0.355465		-0.816048	0.409629
-0.815163	-0.044862		-0.814496	-0.356264		-0.815216	0.408805
-0.814332	-0.045543		-0.813664	-0.357072		-0.814385	0.407895
-0.8135	-0.046222		-0.812832	-0.357997		-0.813553	0.407011
-0.812668	-0.046835		-0.812	-0.358973		-0.812722	0.406193
-0.811837	-0.047238		-0.811169	-0.35995		-0.81189	0.405419
-0.811005	-0.047477		-0.810337	-0.360911		-0.811059	0.404646
-0.810174	-0.047747		-0.809505	-0.361774		-0.810227	0.403876
-0.809342	-0.048075		-0.808673	-0.362503		-0.809396	0.403164
-0.808511	-0.048416		-0.807841	-0.36322		-0.808564	0.402612
-0.807679	-0.048757		-0.807009	-0.36388		-0.807733	0.402116
-0.806847	-0.049099		-0.806178	-0.364453		-0.806901	0.401748
-0.806016	-0.049561		-0.805346	-0.365034		-0.80607	0.401652
-0.805184	-0.050223		-0.804514	-0.365606		-0.805238	0.401555
-0.804353	-0.050906		-0.803682	-0.366208		-0.804407	0.401458
-0.803521	-0.051686		-0.80285	-0.367054		-0.803575	0.401318
-0.80269	-0.052611		-0.802019	-0.367954		-0.802744	0.40102
-0.801858	-0.053537		-0.801187	-0.368887		-0.801912	0.400586
-0.801026	-0.054462		-0.800355	-0.370041		-0.801081	0.400117
-0.800195	-0.055326		-0.799523	-0.371208		-0.800249	0.399541
-0.799363	-0.056013		-0.798691	-0.37236		-0.799418	0.398895
-0.798532	-0.056568		-0.79786	-0.373474		-0.798586	0.39825
-0.7977	-0.057109		-0.797028	-0.374498		-0.797755	0.397604
-0.796869	-0.057598		-0.796196	-0.374931		-0.796923	0.397073
-0.796037	-0.058043		-0.795364	-0.375378		-0.796092	0.396784
-0.795205	-0.058489		-0.794532	-0.375821		-0.79526	0.39655
-0.794374	-0.058932		-0.7937	-0.37623		-0.794429	0.396261
-0.793542	-0.059339		-0.792869	-0.376635		-0.793597	0.395845
-0.792711	-0.059694		-0.792037	-0.377039		-0.792766	0.395382
-0.791879	-0.060049		-0.791205	-0.377444		-0.791934	0.39492
-0.791048	-0.060336		-0.790373	-0.377909		-0.791103	0.394439
-0.790216	-0.060527		-0.789541	-0.378522		-0.790271	0.393883
-0.789385	-0.060708		-0.78871	-0.379153		-0.78944	0.393264
-0.788553	-0.060889		-0.787878	-0.379701		-0.788608	0.392686
-0.787721	-0.061045		-0.787046	-0.380227		-0.787777	0.392305
-0.78689	-0.061141		-0.786214	-0.380753		-0.786945	0.392167
-0.786058	-0.061204		-0.785382	-0.381278		-0.786114	0.392029
-0.785227	-0.061268		-0.78455	-0.381804		-0.785282	0.391891
-0.784395	-0.061632		-0.783719	-0.382017		-0.784451	0.391892
-0.783564	-0.062368		-0.782887	-0.382191		-0.78362	0.392142
-0.782732	-0.063104		-0.782055	-0.382349		-0.782788	0.392419
-0.781901	-0.063842		-0.781223	-0.382488		-0.781957	0.392554
-0.781069	-0.064658		-0.780391	-0.382626		-0.781125	0.392407
-0.780237	-0.065585		-0.77956	-0.382763		-0.780294	0.392166
-0.779406	-0.066537		-0.778728	-0.3829		-0.779462	0.391925
-0.778574	-0.067509		-0.777896	-0.383019		-0.778631	0.391683
-0.777743	-0.068553		-0.777064	-0.38311		-0.777799	0.391557
-0.776911	-0.069656		-0.776232	-0.383264		-0.776968	0.391614
-0.77608	-0.070757		-0.775401	-0.38369		-0.776136	0.391682
-0.775248	-0.071849		-0.774569	-0.384142		-0.775305	0.391787
-0.774416	-0.072839		-0.773737	-0.384594		-0.774473	0.391919
-0.773585	-0.073726		-0.772905	-0.385045		-0.773642	0.392052
-0.772753	-0.074612		-0.772073	-0.385497		-0.77281	0.392185
-0.771922	-0.075408		-0.771241	-0.385837		-0.771979	0.39229
-0.77109	-0.076084		-0.77041	-0.386119		-0.771147	0.392327
-0.770259	-0.076727		-0.769578	-0.386602		-0.770316	0.392347
-0.769427	-0.077339		-0.768746	-0.3873		-0.769484	0.39259
-0.768595	-0.077895		-0.767914	-0.388011		-0.768653	0.393107
-0.767764	-0.07841		-0.767082	-0.388722		-0.767821	0.393622
-0.766932	-0.078949		-0.76625	-0.389438		-0.76699	0.394116
-0.766101	-0.079514		-0.765419	-0.390207		-0.766158	0.394585
-0.765269	-0.080161		-0.764587	-0.391067		-0.765327	0.394978
-0.764438	-0.080894		-0.763755	-0.391927		-0.764495	0.395093
-0.763606	-0.081626		-0.762923	-0.392917		-0.763664	0.395166
-0.762774	-0.082359		-0.762091	-0.393964		-0.762832	0.39496
-0.761943	-0.083036		-0.76126	-0.395012		-0.762001	0.394644
-0.761111	-0.083529		-0.760428	-0.396067		-0.761169	0.394329
-0.76028	-0.08402		-0.759596	-0.397117		-0.760338	0.394013
-0.759448	-0.08462		-0.758764	-0.397915		-0.759506	0.393715
-0.758617	-0.085585		-0.757932	-0.398702		-0.758675	0.393524
-0.757785	-0.086582		-0.757101	-0.399204		-0.757843	0.393422
-0.756953	-0.08758		-0.756269	-0.399261		-0.757012	0.393348
-0.756122	-0.088588		-0.755437	-0.399307		-0.75618	0.393357
-0.75529	-0.08964		-0.754605	-0.399354		-0.755349	0.393366
-0.754459	-0.09075		-0.753773	-0.3994		-0.754517	0.393375
-0.753627	-0.091818		-0.752941	-0.399463		-0.753686	0.393384
-0.752796	-0.092612		-0.75211	-0.399561		-0.752854	0.393422
-0.751964	-0.09294		-0.751278	-0.399678		-0.752023	0.393602
-0.751132	-0.093266		-0.750446	-0.39995		-0.751191	0.393714
-0.750301	-0.093592		-0.749614	-0.400226		-0.75036	0.39321
-0.749469	-0.093959		-0.748782	-0.4005		-0.749528	0.392347
-0.748638	-0.094446		-0.747951	-0.400775		-0.748697	0.391489
-0.747806	-0.094947		-0.747119	-0.40105		-0.747865	0.390628
-0.746975	-0.095537		-0.746287	-0.40142		-0.747034	0.389747
-0.746143	-0.096423		-0.745455	-0.401805		-0.746202	0.388718
-0.745312	-0.097418		-0.744623	-0.402538		-0.745371	0.387381
-0.74448	-0.098415		-0.743791	-0.403423		-0.744539	0.386102
-0.743648	-0.099402		-0.74296	-0.404325		-0.743708	0.384931
-0.742817	-0.100208		-0.742128	-0.405291		-0.742876	0.383767
-0.741985	-0.100528		-0.741296	-0.406285		-0.742045	0.382596
-0.741154	-0.100829		-0.740464	-0.407299		-0.741213	0.381426
-0.740322	-0.101047		-0.739632	-0.408332		-0.740382	0.380336
-0.739491	-0.101165		-0.738801	-0.409367		-0.73955	0.379562
-0.738659	-0.101282		-0.737969	-0.410293		-0.738719	0.378944
-0.737827	-0.101399		-0.737137	-0.411178		-0.737888	0.378464
-0.736996	-0.101503		-0.736305	-0.412068		-0.737056	0.378016
-0.736164	-0.101543		-0.735473	-0.412956		-0.736225	0.377568
-0.735333	-0.101509		-0.734642	-0.413787		-0.735393	0.377118
-0.734501	-0.101516		-0.73381	-0.414377		-0.734562	0.376662
-0.73367	-0.101625		-0.732978	-0.414899		-0.73373	0.376173
-0.732838	-0.101744		-0.732146	-0.415513		-0.732899	0.375637
-0.732007	-0.101864		-0.731314	-0.416206		-0.732067	0.375002
-0.731175	-0.101984		-0.730482	-0.416921		-0.731236	0.374191
-0.730343	-0.102161		-0.729651	-0.417636		-0.730404	0.373384
-0.729512	-0.102482		-0.728819	-0.418352		-0.729573	0.372573
-0.72868	-0.102857		-0.727987	-0.418897		-0.728741	0.37175
-0.727849	-0.103446		-0.727155	-0.419225		-0.72791	0.370776
-0.727017	-0.104397		-0.726323	-0.419505		-0.727078	0.369448
-0.726186	-0.105347		-0.725492	-0.420063		-0.726247	0.368174
-0.725354	-0.106299		-0.72466	-0.420732		-0.725415	0.367077
-0.724522	-0.107224		-0.723828	-0.421405		-0.724584	0.366043
-0.723691	-0.108066		-0.722996	-0.422075		-0.723752	0.365012
-0.722859	-0.108837		-0.722164	-0.42275		-0.722921	0.363984
-0.722028	-0.10954		-0.721332	-0.423319		-0.722089	0.363033
-0.721196	-0.110049		-0.720501	-0.423816		-0.721258	0.36234
-0.720365	-0.110433		-0.719669	-0.42407		-0.720426	0.361743
-0.719533	-0.110818		-0.718837	-0.424037		-0.719595	0.361107
-0.718701	-0.111201		-0.718005	-0.423948		-0.718763	0.360357
-0.71787	-0.111427		-0.717173	-0.42386		-0.717932	0.359611
-0.717038	-0.111337		-0.716342	-0.423772		-0.7171	0.358863
-0.716207	-0.111218		-0.71551	-0.423927		-0.716269	0.358112
-0.715375	-0.111212		-0.714678	-0.424502		-0.715437	0.357324
-0.714544	-0.11162		-0.713846	-0.425155		-0.714606	0.356466
-0.713712	-0.112371		-0.713014	-0.425811		-0.713774	0.355607
-0.71288	-0.113139		-0.712183	-0.426474		-0.712943	0.354731
-0.712049	-0.113919		-0.711351	-0.42713		-0.712111	0.353831
-0.711217	-0.1149		-0.710519	-0.427791		-0.71128	0.352853
-0.710386	-0.116453		-0.709687	-0.428433		-0.710448	0.351837
-0.709554	-0.118		-0.708855	-0.428945		-0.709617	0.350828
-0.708723	-0.119516		-0.708023	-0.429428		-0.708785	0.350478
-0.707891	-0.120884		-0.707192	-0.430152		-0.707954	0.350557
-0.70706	-0.122256		-0.70636	-0.431148		-0.707122	0.350628
-0.706228	-0.123622		-0.705528	-0.432199		-0.706291	0.350671
-0.705396	-0.124958		-0.704696	-0.433243		-0.705459	0.350713
-0.704565	-0.125965		-0.703864	-0.43429		-0.704628	0.350755
-0.703733	-0.126841		-0.703032	-0.435018		-0.703796	0.350797
-0.702902	-0.127668		-0.702201	-0.435479		-0.702965	0.350801
-0.70207	-0.128064		-0.701369	-0.435905		-0.702133	0.350673
-0.701239	-0.128199		-0.700537	-0.436195		-0.701302	0.350543
-0.700407	-0.128333		-0.699705	-0.436449		-0.70047	0.350372
-0.699575	-0.128474		-0.698873	-0.436702		-0.699639	0.350197
-0.698744	-0.128686		-0.698042	-0.436956		-0.698807	0.350024
-0.697912	-0.129023		-0.69721	-0.43721		-0.697976	0.34985
-0.697081	-0.129359		-0.696378	-0.437594		-0.697144	0.349668
-0.696249	-0.129712		-0.695546	-0.437998		-0.696313	0.349328
-0.695418	-0.130196		-0.694714	-0.438434		-0.695481	0.348952
-0.694586	-0.13068		-0.693883	-0.439015		-0.69465	0.348569
-0.693754	-0.131163		-0.693051	-0.439617		-0.693818	0.34808
-0.692923	-0.131628		-0.692219	-0.440219		-0.692987	0.347591
-0.692091	-0.131971		-0.691387	-0.440806		-0.692155	0.347105
-0.69126	-0.132299		-0.690555	-0.441258		-0.691324	0.346624
-0.690428	-0.132624		-0.689723	-0.441642		-0.690493	0.346207
-0.689597	-0.132912		-0.688892	-0.442031		-0.689661	0.346003
-0.688765	-0.133176		-0.68806	-0.442177		-0.68883	0.345807
-0.687933	-0.133441		-0.687228	-0.442145		-0.687998	0.345757
-0.687102	-0.133697		-0.686396	-0.442096		-0.687167	0.345998
-0.68627	-0.133819		-0.685564	-0.442047		-0.686335	0.346238
-0.685439	-0.133488		-0.684733	-0.441998		-0.685503	0.346478
-0.684607	-0.133154		-0.683901	-0.441722		-0.684672	0.346702
-0.683776	-0.132819		-0.683069	-0.441294		-0.683841	0.346726
-0.682944	-0.132478		-0.682237	-0.440854		-0.683009	0.346669
-0.682113	-0.132138		-0.681405	-0.440419		-0.682178	0.346571
-0.681281	-0.131797		-0.680573	-0.439987		-0.681346	0.34603
-0.680449	-0.131488		-0.679742	-0.439555		-0.680515	0.34538
-0.679618	-0.131371		-0.67891	-0.439123		-0.679683	0.344732
-0.678786	-0.131412		-0.678078	-0.438881		-0.678852	0.344083
-0.677955	-0.131515		-0.677246	-0.438927		-0.67802	0.343444
-0.677123	-0.131941		-0.676414	-0.439069		-0.677189	0.342948
-0.676292	-0.132555		-0.675583	-0.439316		-0.676357	0.342442
-0.67546	-0.133169		-0.674751	-0.440036		-0.675526	0.341834
-0.674628	-0.133782		-0.673919	-0.440965		-0.674694	0.340953
-0.673797	-0.134294		-0.673087	-0.441897		-0.673863	0.340063
-0.672965	-0.134306		-0.672255	-0.442825		-0.673031	0.339182
-0.672134	-0.134023		-0.671424	-0.443755		-0.6722	0.338312
-0.671302	-0.13369		-0.670592	-0.444677		-0.671368	0.337531
-0.670471	-0.133213		-0.66976	-0.445601		-0.670537	0.3368
-0.669639	-0.132734		-0.668928	-0.446154		-0.669705	0.33609
-0.668808	-0.132259		-0.668096	-0.446492		-0.668874	0.335489
-0.667976	-0.131783		-0.667264	-0.44681		-0.668042	0.334895
-0.667144	-0.131357		-0.666433	-0.447129		-0.667211	0.334305
-0.666313	-0.131061		-0.665601	-0.447254		-0.666379	0.333718
-0.665481	-0.130788		-0.664769	-0.447096		-0.665548	0.333138
-0.66465	-0.130619		-0.663937	-0.446853		-0.664716	0.332586
-0.663818	-0.130533		-0.663105	-0.446603		-0.663885	0.332032
-0.662987	-0.13045		-0.662274	-0.446342		-0.663053	0.331479
-0.662155	-0.130372		-0.661442	-0.446078		-0.662222	0.330931
-0.661323	-0.130296		-0.66061	-0.445817		-0.66139	0.330383
-0.660492	-0.130634		-0.659778	-0.445555		-0.660559	0.329844
-0.65966	-0.131275		-0.658946	-0.445399		-0.659727	0.329346
-0.658829	-0.131929		-0.658114	-0.445303		-0.658896	0.328899
-0.657997	-0.13267		-0.657283	-0.445212		-0.658064	0.32842
-0.657166	-0.133466		-0.656451	-0.445155		-0.657233	0.32792
-0.656334	-0.134267		-0.655619	-0.445126		-0.656401	0.327459
-0.655502	-0.135064		-0.654787	-0.445103		-0.65557	0.327007
-0.654671	-0.135865		-0.653955	-0.445079		-0.654738	0.326556
-0.653839	-0.136523		-0.653124	-0.445027		-0.653907	0.326104
-0.653008	-0.137176		-0.652292	-0.444851		-0.653075	0.325654
-0.652176	-0.13786		-0.65146	-0.444629		-0.652244	0.3253
-0.651345	-0.138848		-0.650628	-0.44438		-0.651412	0.324959
-0.650513	-0.139847		-0.649796	-0.444076		-0.650581	0.324791
-0.649681	-0.140847		-0.648965	-0.443754		-0.649749	0.324906
-0.64885	-0.141843		-0.648133	-0.443434		-0.648918	0.325052
-0.648018	-0.142876		-0.647301	-0.443112		-0.648086	0.325198
-0.647187	-0.14394		-0.646469	-0.443095		-0.647255	0.325345
-0.646355	-0.145		-0.645637	-0.44322		-0.646423	0.325372
-0.645524	-0.146154		-0.644805	-0.443357		-0.645592	0.325106
-0.644692	-0.147381		-0.643974	-0.443974		-0.64476	0.324808
-0.64386	-0.148595		-0.643142	-0.444754		-0.643929	0.324103
-0.643029	-0.149805		-0.64231	-0.445536		-0.643098	0.323255
-0.642197	-0.151018		-0.641478	-0.446316		-0.642266	0.322392
-0.641366	-0.152248		-0.640646	-0.447097		-0.641435	0.321531
-0.640534	-0.153481		-0.639814	-0.447871		-0.640603	0.320673
-0.639703	-0.15471		-0.638983	-0.448642		-0.639771	0.320247
-0.638871	-0.155636		-0.638151	-0.449532		-0.63894	0.319969
-0.638039	-0.156494		-0.637319	-0.450474		-0.638108	0.319701
-0.637208	-0.157354		-0.636487	-0.451426		-0.637277	0.319893
-0.636376	-0.158206		-0.635655	-0.452424		-0.636446	0.320125
-0.635545	-0.158718		-0.634824	-0.453476		-0.635614	0.320357
-0.634713	-0.159005		-0.633992	-0.45446		-0.634783	0.32059
-0.633882	-0.159287		-0.63316	-0.455046		-0.633951	0.320894
-0.63305	-0.159318		-0.632328	-0.455276		-0.63312	0.32149
-0.632219	-0.159102		-0.631496	-0.45528		-0.632288	0.322109
-0.631387	-0.158885		-0.630665	-0.455111		-0.631457	0.322647
-0.630555	-0.158669		-0.629833	-0.454941		-0.630625	0.322494
-0.629724	-0.158478		-0.629001	-0.45477		-0.629794	0.322294
-0.628892	-0.15846		-0.628169	-0.454599		-0.628962	0.322093
-0.628061	-0.158444		-0.627337	-0.454714		-0.628131	0.321893
-0.627229	-0.158469		-0.626505	-0.45512		-0.627299	0.321577
-0.626398	-0.158642		-0.625674	-0.455641		-0.626468	0.32124
-0.625566	-0.158814		-0.624842	-0.456275		-0.625636	0.320903
-0.624735	-0.158986		-0.62401	-0.45694		-0.624805	0.32084
-0.623903	-0.159153		-0.623178	-0.457609		-0.623973	0.320974
-0.623071	-0.159216		-0.622346	-0.458279		-0.623142	0.321118
-0.62224	-0.159178		-0.621515	-0.458955		-0.62231	0.321262
-0.621408	-0.159141		-0.620683	-0.459639		-0.621479	0.321403
-0.620577	-0.159148		-0.619851	-0.460285		-0.620647	0.321542
-0.619745	-0.159165		-0.619019	-0.460793		-0.619816	0.321681
-0.618914	-0.159181		-0.618187	-0.461218		-0.618984	0.321819
-0.618082	-0.159198		-0.617355	-0.461643		-0.618153	0.321901
-0.61725	-0.159209		-0.616524	-0.462069		-0.617321	0.321981
-0.616419	-0.159136		-0.615692	-0.462496		-0.61649	0.322061
-0.615587	-0.159012		-0.61486	-0.462895		-0.615658	0.322141
-0.614756	-0.158934		-0.614028	-0.463261		-0.614827	0.322176
-0.613924	-0.158919		-0.613196	-0.463338		-0.613995	0.322205
-0.613093	-0.158904		-0.612365	-0.463195		-0.613164	0.322234
-0.612261	-0.158889		-0.611533	-0.463051		-0.612332	0.322042
-0.611429	-0.158871		-0.610701	-0.462908		-0.611501	0.321752
-0.610598	-0.158798		-0.609869	-0.462765		-0.610669	0.321461
-0.609766	-0.158445		-0.609037	-0.462644		-0.609838	0.32117
-0.608935	-0.158118		-0.608206	-0.462575		-0.609006	0.320685
-0.608103	-0.158103		-0.607374	-0.462703		-0.608175	0.319906
-0.607272	-0.158128		-0.606542	-0.463215		-0.607343	0.319133
-0.60644	-0.15816		-0.60571	-0.463914		-0.606512	0.318426
-0.605608	-0.158192		-0.604878	-0.464613		-0.60568	0.317792
-0.604777	-0.158225		-0.604046	-0.465315		-0.604849	0.317122
-0.603945	-0.158181		-0.603215	-0.466014		-0.604017	0.316418
-0.603114	-0.158069		-0.602383	-0.466333		-0.603186	0.315705
-0.602282	-0.157775		-0.601551	-0.466389		-0.602354	0.315321
-0.601451	-0.157046		-0.600719	-0.466593		-0.601523	0.31514
-0.600619	-0.156233		-0.599887	-0.467039		-0.600691	0.314988
-0.599787	-0.155421		-0.599056	-0.467583		-0.59986	0.31482
-0.598956	-0.154611		-0.598224	-0.468129		-0.599028	0.314634
-0.598124	-0.153799		-0.597392	-0.468673		-0.598197	0.314445
-0.597293	-0.153232		-0.59656	-0.469112		-0.597365	0.314256
-0.596461	-0.152777		-0.595728	-0.469411		-0.596534	0.314066
-0.59563	-0.153317		-0.594896	-0.469665		-0.595703	0.313503
-0.594798	-0.154152		-0.594065	-0.469577		-0.594871	0.312813
-0.593966	-0.155009		-0.593233	-0.469194		-0.594039	0.312124
-0.593135	-0.155864		-0.592401	-0.468759		-0.593208	0.311138
-0.592303	-0.156715		-0.591569	-0.468323		-0.592376	0.310061
-0.591472	-0.157785		-0.590737	-0.467943		-0.591545	0.308983
-0.59064	-0.159112		-0.589906	-0.467822		-0.590714	0.307909
-0.589809	-0.160313		-0.589074	-0.467831		-0.589882	0.306891
-0.588977	-0.161264		-0.588242	-0.467928		-0.589051	0.306463
-0.588146	-0.162174		-0.58741	-0.468208		-0.588219	0.306205
-0.587314	-0.163085		-0.586578	-0.468561		-0.587388	0.305894
-0.586482	-0.164		-0.585747	-0.468915		-0.586556	0.305546
-0.585651	-0.164881		-0.584915	-0.469263		-0.585725	0.305192
-0.584819	-0.165619		-0.584083	-0.469499		-0.584893	0.304839
-0.583988	-0.166343		-0.583251	-0.469637		-0.584062	0.304483
-0.583156	-0.167283		-0.582419	-0.469748		-0.58323	0.303901
-0.582325	-0.168304		-0.581587	-0.470101		-0.582399	0.30311
-0.581493	-0.169329		-0.580756	-0.470831		-0.581567	0.302323
-0.580661	-0.170358		-0.579924	-0.471563		-0.580736	0.301748
-0.57983	-0.171393		-0.579092	-0.472293		-0.579904	0.301225
-0.578998	-0.172369		-0.57826	-0.473054		-0.579073	0.300701
-0.578167	-0.17334		-0.577428	-0.473939		-0.578241	0.300178
-0.577335	-0.174283		-0.576596	-0.474933		-0.57741	0.299652
-0.576504	-0.175104		-0.575765	-0.475842		-0.576578	0.29918
-0.575672	-0.17591		-0.574933	-0.476431		-0.575747	0.298718
-0.574841	-0.176713		-0.574101	-0.476732		-0.574915	0.298264
-0.574009	-0.177514		-0.573269	-0.477033		-0.574084	0.29781
-0.573177	-0.178279		-0.572437	-0.477333		-0.573252	0.29736
-0.572346	-0.178975		-0.571606	-0.477841		-0.572421	0.29691
-0.571514	-0.179667		-0.570774	-0.478644		-0.571589	0.296457
-0.570683	-0.180291		-0.569942	-0.479446		-0.570758	0.296189
-0.569851	-0.18088		-0.56911	-0.480126		-0.569926	0.296039
-0.56902	-0.181464		-0.568278	-0.480613		-0.569095	0.295765
-0.568188	-0.182048		-0.567447	-0.481059		-0.568263	0.295252
-0.567356	-0.182632		-0.566615	-0.481505		-0.567432	0.29469
-0.566525	-0.1829		-0.565783	-0.481822		-0.5666	0.294125
-0.565693	-0.183097		-0.564951	-0.481779		-0.565769	0.29356
-0.564862	-0.183429		-0.564119	-0.481481		-0.564937	0.292988
-0.56403	-0.184096		-0.563287	-0.481289		-0.564106	0.292368
-0.563199	-0.184797		-0.562456	-0.481339		-0.563274	0.291743
-0.562367	-0.185497		-0.561624	-0.481525		-0.562443	0.291093
-0.561535	-0.186197		-0.560792	-0.48171		-0.561611	0.290438
-0.560704	-0.187088		-0.55996	-0.481896		-0.56078	0.28978
-0.559872	-0.188441		-0.559128	-0.481973		-0.559948	0.289123
-0.559041	-0.189828		-0.558297	-0.481804		-0.559117	0.288467
-0.558209	-0.191135		-0.557465	-0.481497		-0.558285	0.287827
-0.557378	-0.192405		-0.556633	-0.481159		-0.557454	0.287207
-0.556546	-0.193661		-0.555801	-0.480786		-0.556622	0.286709
-0.555714	-0.194827		-0.554969	-0.480414		-0.555791	0.286512
-0.554883	-0.195954		-0.554137	-0.480042		-0.554959	0.286363
-0.554051	-0.196364		-0.553306	-0.479671		-0.554128	0.286215
-0.55322	-0.196378		-0.552474	-0.479556		-0.553296	0.286077
-0.552388	-0.196343		-0.551642	-0.479801		-0.552465	0.285945
-0.551557	-0.196297		-0.55081	-0.479993		-0.551633	0.286044
-0.550725	-0.196246		-0.549978	-0.480015		-0.550802	0.286278
-0.549893	-0.196195		-0.549147	-0.480003		-0.54997	0.286551
-0.549062	-0.196144		-0.548315	-0.47999		-0.549139	0.286881
-0.54823	-0.196214		-0.547483	-0.479977		-0.548307	0.287235
-0.547399	-0.196522		-0.546651	-0.479898		-0.547476	0.287588
-0.546567	-0.196918		-0.545819	-0.479648		-0.546644	0.287941
-0.545736	-0.197169		-0.544988	-0.479445		-0.545813	0.288334
-0.544904	-0.197316		-0.544156	-0.479632		-0.544981	0.288773
-0.544073	-0.197448		-0.543324	-0.480058		-0.54415	0.289185
-0.543241	-0.19758		-0.542492	-0.480483		-0.543319	0.289235
-0.542409	-0.197711		-0.54166	-0.48091		-0.542487	0.289072
-0.541578	-0.197673		-0.540828	-0.481336		-0.541656	0.288909
-0.540746	-0.197516		-0.539997	-0.481451		-0.540824	0.288746
-0.539915	-0.19737		-0.539165	-0.481267		-0.539993	0.288545
-0.539083	-0.197502		-0.538333	-0.48108		-0.539161	0.288164
-0.538252	-0.197748		-0.537501	-0.480888		-0.53833	0.28769
-0.53742	-0.197995		-0.536669	-0.480696		-0.537498	0.287203
-0.536588	-0.198241		-0.535838	-0.480504		-0.536667	0.286697
-0.535757	-0.198512		-0.535006	-0.480312		-0.535835	0.286185
-0.534925	-0.198888		-0.534174	-0.480229		-0.535004	0.285672
-0.534094	-0.199306		-0.533342	-0.480502		-0.534172	0.28516
-0.533262	-0.200021		-0.53251	-0.480966		-0.533341	0.284642
-0.532431	-0.200984		-0.531678	-0.48131		-0.532509	0.284118
-0.531599	-0.202001		-0.530847	-0.481565		-0.531678	0.283592
-0.530767	-0.203012		-0.530015	-0.481809		-0.530846	0.283309
-0.529936	-0.204027		-0.529183	-0.482057		-0.530015	0.283162
-0.529104	-0.205096		-0.528351	-0.482322		-0.529183	0.283014
-0.528273	-0.206203		-0.527519	-0.482671		-0.528352	0.282867
-0.527441	-0.207322		-0.526688	-0.483246		-0.52752	0.282831
-0.52661	-0.207936		-0.525856	-0.483851		-0.526689	0.283025
-0.525778	-0.208365		-0.525024	-0.484384		-0.525857	0.283308
-0.524947	-0.208787		-0.524192	-0.48489		-0.525026	0.283492
-0.524115	-0.209206		-0.52336	-0.485396		-0.524194	0.283218
-0.523283	-0.209518		-0.522529	-0.485903		-0.523363	0.282729
-0.522452	-0.209524		-0.521697	-0.486341		-0.522531	0.282242
-0.52162	-0.20944		-0.520865	-0.486535		-0.5217	0.281755
-0.520789	-0.209207		-0.520033	-0.486558		-0.520868	0.281286
-0.519957	-0.208771		-0.519201	-0.486569		-0.520037	0.280825
-0.519126	-0.208283		-0.518369	-0.486558		-0.519205	0.280367
-0.518294	-0.207795		-0.517538	-0.486547		-0.518374	0.28014
-0.517462	-0.20731		-0.516706	-0.486536		-0.517542	0.280123
-0.516631	-0.206896		-0.515874	-0.486528		-0.516711	0.280155
-0.515799	-0.206524		-0.515042	-0.486543		-0.515879	0.280187
-0.514968	-0.206158		-0.51421	-0.486601		-0.515048	0.280122
-0.514136	-0.206867		-0.513379	-0.486628		-0.514216	0.279788
-0.513305	-0.207898		-0.512547	-0.486563		-0.513385	0.279349
-0.512473	-0.208931		-0.511715	-0.48645		-0.512553	0.278812
-0.511642	-0.20997		-0.510883	-0.486339		-0.511722	0.277996
-0.51081	-0.211014		-0.510051	-0.486226		-0.51089	0.277079
-0.509978	-0.21207		-0.509219	-0.486199		-0.510059	0.27616
-0.509147	-0.21312		-0.508388	-0.486372		-0.509227	0.27524
-0.508315	-0.214104		-0.507556	-0.486615		-0.508396	0.274279
-0.507484	-0.214768		-0.506724	-0.487013		-0.507564	0.273266
-0.506652	-0.215344		-0.505892	-0.487622		-0.506733	0.272232
-0.505821	-0.215918		-0.50506	-0.488227		-0.505901	0.271606
-0.504989	-0.216497		-0.504228	-0.488836		-0.50507	0.271253
-0.504157	-0.217239		-0.503397	-0.489335		-0.504238	0.270942
-0.503326	-0.218063		-0.502565	-0.489469		-0.503407	0.270631
-0.502494	-0.218845		-0.501733	-0.489295		-0.502575	0.270363
-0.501663	-0.219624		-0.500901	-0.489165		-0.501744	0.270508
-0.500831	-0.220451		-0.500069	-0.489148		-0.500912	0.270809
-0.5	-0.221329		-0.499238	-0.489188		-0.500081	0.270919
-0.499168	-0.222226		-0.498406	-0.489227		-0.499249	0.270731
-0.498336	-0.2231		-0.497574	-0.489267		-0.498418	0.270409
-0.497505	-0.22375		-0.496742	-0.489308		-0.497586	0.270066
-0.496673	-0.224225		-0.49591	-0.489355		-0.496755	0.269712
-0.495842	-0.224751		-0.495079	-0.489388		-0.495924	0.269366
-0.49501	-0.225368		-0.494247	-0.489274		-0.495092	0.269038
-0.494179	-0.226029		-0.493415	-0.488943		-0.494261	0.268721
-0.493347	-0.22669		-0.492583	-0.488613		-0.493429	0.268424
-0.492515	-0.22735		-0.491751	-0.488284		-0.492598	0.268167
-0.491684	-0.22778		-0.490919	-0.487981		-0.491766	0.267927
-0.490852	-0.227924		-0.490088	-0.487781		-0.490935	0.267687
-0.490021	-0.227988		-0.489256	-0.487681		-0.490103	0.267447
-0.489189	-0.227852		-0.488424	-0.487717		-0.489272	0.26703
-0.488358	-0.227557		-0.487592	-0.488024		-0.48844	0.266412
-0.487526	-0.227261		-0.48676	-0.488422		-0.487609	0.265793
-0.486694	-0.226965		-0.485929	-0.488822		-0.486777	0.265171
-0.485863	-0.226669		-0.485097	-0.489222		-0.485946	0.264547
-0.485031	-0.226769		-0.484265	-0.489654		-0.485114	0.263923
-0.4842	-0.227169		-0.483433	-0.490153		-0.484283	0.263299
-0.483368	-0.227616		-0.482601	-0.490613		-0.483451	0.262749
-0.482537	-0.228138		-0.481769	-0.490895		-0.48262	0.262578
-0.481705	-0.228694		-0.480938	-0.491045		-0.481788	0.262725
-0.480873	-0.229248		-0.480106	-0.491196		-0.480957	0.263049
-0.480042	-0.229804		-0.479274	-0.491347		-0.480125	0.263674
-0.47921	-0.230475		-0.478442	-0.491498		-0.479294	0.264424
-0.478379	-0.231347		-0.47761	-0.491655		-0.478462	0.265175
-0.477547	-0.232307		-0.476779	-0.491822		-0.477631	0.265928
-0.476716	-0.233183		-0.475947	-0.491994		-0.476799	0.266507
-0.475884	-0.234		-0.475115	-0.492205		-0.475968	0.26684
-0.475053	-0.234821		-0.474283	-0.492424		-0.475136	0.267101
-0.474221	-0.235641		-0.473451	-0.492643		-0.474305	0.267183
-0.473389	-0.23646		-0.47262	-0.492863		-0.473473	0.266975
-0.472558	-0.236435		-0.471788	-0.493099		-0.472642	0.266652
-0.471726	-0.235847		-0.470956	-0.493432		-0.47181	0.26633
-0.470895	-0.235294		-0.470124	-0.493879		-0.470979	0.26608
-0.470063	-0.23504		-0.469292	-0.494662		-0.470147	0.266073
-0.469232	-0.234956		-0.46846	-0.495725		-0.469316	0.26623
-0.4684	-0.234871		-0.467629	-0.496788		-0.468484	0.26637
-0.467569	-0.234786		-0.466797	-0.497848		-0.467653	0.266345
-0.466737	-0.234762		-0.465965	-0.498898		-0.466821	0.266182
-0.465905	-0.235015		-0.465133	-0.499822		-0.46599	0.266021
-0.465074	-0.235412		-0.464301	-0.500493		-0.465158	0.26586
-0.464242	-0.235632		-0.46347	-0.501024		-0.464327	0.265391
-0.463411	-0.235675		-0.462638	-0.500924		-0.463495	0.264571
-0.462579	-0.235675		-0.461806	-0.500755		-0.462664	0.26369
-0.461748	-0.235675		-0.460974	-0.500587		-0.461832	0.262951
-0.460916	-0.235675		-0.460142	-0.500419		-0.461001	0.262669
-0.460084	-0.235642		-0.45931	-0.500224		-0.460169	0.262673
-0.459253	-0.235589		-0.458479	-0.499911		-0.459338	0.262677
-0.458421	-0.235573		-0.457647	-0.499612		-0.458506	0.262825
-0.45759	-0.23574		-0.456815	-0.499727		-0.457675	0.263305
-0.456758	-0.23599		-0.455983	-0.500166		-0.456843	0.263966
-0.455927	-0.23624		-0.455151	-0.500607		-0.456012	0.264626
-0.455095	-0.23649		-0.45432	-0.501049		-0.45518	0.264938
-0.454263	-0.236678		-0.453488	-0.501498		-0.454349	0.264885
-0.453432	-0.236773		-0.452656	-0.502048		-0.453517	0.264763
-0.4526	-0.236837		-0.451824	-0.502869		-0.452686	0.26464
-0.451769	-0.236801		-0.450992	-0.503688		-0.451854	0.264491
-0.450937	-0.236565		-0.450161	-0.504497		-0.451023	0.264303
-0.450106	-0.236258		-0.449329	-0.505304		-0.450191	0.264104
-0.449274	-0.235967		-0.448497	-0.506114		-0.44936	0.263963
-0.448442	-0.235691		-0.447665	-0.506927		-0.448529	0.264102
-0.447611	-0.235565		-0.446833	-0.507662		-0.447697	0.264417
-0.446779	-0.235616		-0.446001	-0.508085		-0.446866	0.26472
-0.445948	-0.235667		-0.44517	-0.508361		-0.446034	0.265004
-0.445116	-0.235879		-0.444338	-0.508501		-0.445203	0.265291
-0.444285	-0.23636		-0.443506	-0.508538		-0.444371	0.265599
-0.443453	-0.2369		-0.442674	-0.508576		-0.44354	0.265921
-0.442621	-0.237439		-0.441842	-0.508614		-0.442708	0.266084
-0.44179	-0.237945		-0.44101	-0.508691		-0.441877	0.265739
-0.440958	-0.238375		-0.440179	-0.508936		-0.441045	0.265046
-0.440127	-0.23876		-0.439347	-0.509344		-0.440214	0.264352
-0.439295	-0.239076		-0.438515	-0.509714		-0.439382	0.26354
-0.438464	-0.239144		-0.437683	-0.509976		-0.438551	0.262408
-0.437632	-0.239002		-0.436851	-0.510197		-0.437719	0.261112
-0.4368	-0.238859		-0.43602	-0.510418		-0.436888	0.259855
-0.435969	-0.238717		-0.435188	-0.510639		-0.436056	0.25884
-0.435137	-0.238636		-0.434356	-0.510851		-0.435225	0.258144
-0.434306	-0.238632		-0.433524	-0.511041		-0.434393	0.257447
-0.433474	-0.238629		-0.432692	-0.511227		-0.433562	0.256751
-0.432643	-0.239213		-0.431861	-0.511419		-0.43273	0.256173
-0.431811	-0.240611		-0.431029	-0.511623		-0.431899	0.255906
-0.430979	-0.242088		-0.430197	-0.511826		-0.431067	0.255793
-0.430148	-0.243569		-0.429365	-0.512029		-0.430236	0.255716
-0.429316	-0.245026		-0.428533	-0.512129		-0.429404	0.255743
-0.428485	-0.246244		-0.427701	-0.511891		-0.428573	0.255837
-0.427653	-0.247222		-0.42687	-0.511422		-0.427741	0.255931
-0.426822	-0.248046		-0.426038	-0.511029		-0.42691	0.256036
-0.42599	-0.248571		-0.425206	-0.510913		-0.426078	0.256263
-0.425159	-0.248971		-0.424374	-0.511035		-0.425247	0.256676
-0.424327	-0.24937		-0.423542	-0.511149		-0.424415	0.25709
-0.423495	-0.249767		-0.422711	-0.511261		-0.423584	0.257499
-0.422664	-0.250294		-0.421879	-0.511425		-0.422752	0.257901
-0.421832	-0.251027		-0.421047	-0.512311		-0.421921	0.258301
-0.421001	-0.251815		-0.420215	-0.513278		-0.421089	0.2587
-0.420169	-0.252516		-0.419383	-0.514233		-0.420258	0.259002
-0.419338	-0.253129		-0.418551	-0.515045		-0.419426	0.258906
-0.418506	-0.253739		-0.41772	-0.515821		-0.418595	0.258417
-0.417675	-0.25435		-0.416888	-0.516596		-0.417763	0.257864
-0.416843	-0.254931		-0.416056	-0.517342		-0.416932	0.257058
-0.416011	-0.255362		-0.415224	-0.517675		-0.4161	0.256005
-0.41518	-0.255668		-0.414392	-0.517626		-0.415269	0.254948
-0.414348	-0.256054		-0.413561	-0.517582		-0.414437	0.253889
-0.413517	-0.2566		-0.412729	-0.517587		-0.413606	0.253077
-0.412685	-0.257227		-0.411897	-0.517658		-0.412774	0.252707
-0.411854	-0.257856		-0.411065	-0.517729		-0.411943	0.252433
-0.411022	-0.258486		-0.410233	-0.5178		-0.411111	0.252256
-0.41019	-0.259185		-0.409402	-0.517872		-0.41028	0.252267
-0.409359	-0.260075		-0.40857	-0.517951		-0.409448	0.252342
-0.408527	-0.261079		-0.407738	-0.518027		-0.408617	0.252416
-0.407696	-0.262034		-0.406906	-0.518022		-0.407785	0.25245
-0.406864	-0.262949		-0.406074	-0.517652		-0.406954	0.252255
-0.406033	-0.263864		-0.405242	-0.517279		-0.406122	0.251814
-0.405201	-0.264777		-0.404411	-0.516908		-0.405291	0.251382
-0.404369	-0.265689		-0.403579	-0.51655		-0.404459	0.251029
-0.403538	-0.2664		-0.402747	-0.51633		-0.403628	0.250773
-0.402706	-0.266874		-0.401915	-0.516232		-0.402797	0.250517
-0.401875	-0.267438		-0.401083	-0.516124		-0.401965	0.250262
-0.401043	-0.268219		-0.400252	-0.515942		-0.401134	0.250218
-0.400212	-0.269087		-0.39942	-0.515739		-0.400302	0.250686
-0.39938	-0.269953		-0.398588	-0.515537		-0.399471	0.251446
-0.398548	-0.270816		-0.397756	-0.515334		-0.398639	0.251927
-0.397717	-0.271768		-0.396924	-0.515149		-0.397807	0.25192
-0.396885	-0.272986		-0.396092	-0.515085		-0.396976	0.251755
-0.396054	-0.274303		-0.395261	-0.515064		-0.396145	0.251589
-0.395222	-0.275397		-0.394429	-0.514999		-0.395313	0.251371
-0.394391	-0.276324		-0.393597	-0.514818		-0.394482	0.250876
-0.393559	-0.277319		-0.392765	-0.514644		-0.39365	0.25013
-0.392727	-0.278348		-0.391933	-0.514466		-0.392819	0.249449
-0.391896	-0.279379		-0.391102	-0.514289		-0.391987	0.248851
-0.391064	-0.280034		-0.39027	-0.514108		-0.391156	0.248311
-0.390233	-0.279688		-0.389438	-0.513914		-0.390324	0.247739
-0.389401	-0.279143		-0.388606	-0.51372		-0.389493	0.247168
-0.38857	-0.278272		-0.387774	-0.51354		-0.388661	0.246579
-0.387738	-0.277168		-0.386943	-0.513365		-0.38783	0.245885
-0.386907	-0.276065		-0.386111	-0.51319		-0.386998	0.245106
-0.386075	-0.274964		-0.385279	-0.513013		-0.386167	0.244286
-0.385243	-0.273965		-0.384447	-0.512799		-0.385335	0.243264
-0.384412	-0.27328		-0.383615	-0.512327		-0.384504	0.242165
-0.38358	-0.272767		-0.382783	-0.511563		-0.383672	0.241062
-0.382749	-0.272342		-0.381952	-0.510934		-0.382841	0.23996
-0.381917	-0.272081		-0.38112	-0.510715		-0.382009	0.238859
-0.381086	-0.27182		-0.380288	-0.510496		-0.381178	0.237769
-0.380254	-0.271559		-0.379456	-0.510277		-0.380346	0.236678
-0.379422	-0.271304		-0.378624	-0.510056		-0.379515	0.235666
-0.378591	-0.271112		-0.377792	-0.509867		-0.378683	0.234969
-0.377759	-0.271035		-0.376961	-0.509807		-0.377852	0.234271
-0.376928	-0.27098		-0.376129	-0.509741		-0.37702	0.233574
-0.376096	-0.270992		-0.375297	-0.509485		-0.376189	0.232912
-0.375265	-0.271037		-0.374465	-0.50912		-0.375357	0.232465
-0.374433	-0.271082		-0.373633	-0.508754		-0.374526	0.232335
-0.373601	-0.271126		-0.372802	-0.508388		-0.373694	0.232212
-0.37277	-0.271118		-0.37197	-0.508013		-0.372863	0.232133
-0.371938	-0.270949		-0.371138	-0.507597		-0.372031	0.232117
-0.371107	-0.270672		-0.370306	-0.507152		-0.3712	0.232102
-0.370275	-0.270441		-0.369474	-0.506707		-0.370368	0.232086
-0.369444	-0.270308		-0.368643	-0.506036		-0.369537	0.232017
-0.368612	-0.270185		-0.367811	-0.50534		-0.368705	0.231735
-0.367781	-0.270061		-0.366979	-0.504638		-0.367874	0.23137
-0.366949	-0.269938		-0.366147	-0.503938		-0.367042	0.231015
-0.366117	-0.269845		-0.365315	-0.50328		-0.366211	0.230699
-0.365286	-0.269808		-0.364483	-0.50301		-0.365379	0.230413
-0.364454	-0.269661		-0.363652	-0.502761		-0.364548	0.230126
-0.363623	-0.269196		-0.36282	-0.502841		-0.363716	0.229835
-0.362791	-0.268522		-0.361988	-0.503157		-0.362885	0.229491
-0.36196	-0.267847		-0.361156	-0.503483		-0.362053	0.229018
-0.361128	-0.267174		-0.360324	-0.50381		-0.361222	0.228548
-0.360296	-0.266405		-0.359493	-0.504136		-0.36039	0.22818
-0.359465	-0.265408		-0.358661	-0.504543		-0.359559	0.228133
-0.358633	-0.264294		-0.357829	-0.504971		-0.358727	0.228086
-0.357802	-0.263357		-0.356997	-0.505394		-0.357896	0.228038
-0.35697	-0.262748		-0.356165	-0.505739		-0.357064	0.228154
-0.356139	-0.262174		-0.355333	-0.506082		-0.356233	0.228828
-0.355307	-0.2616		-0.354502	-0.506425		-0.355402	0.229701
-0.354475	-0.261038		-0.35367	-0.506767		-0.35457	0.230449
-0.353644	-0.260623		-0.352838	-0.507141		-0.353738	0.230764
-0.352812	-0.260412		-0.352006	-0.507642		-0.352907	0.23092
-0.351981	-0.260067		-0.351174	-0.508148		-0.352075	0.231076
-0.351149	-0.259423		-0.350343	-0.50866		-0.351244	0.231215
-0.350318	-0.258632		-0.349511	-0.50918		-0.350412	0.231276
-0.349486	-0.257844		-0.348679	-0.509697		-0.349581	0.231238
-0.348655	-0.257057		-0.347847	-0.510213		-0.34875	0.231197
-0.347823	-0.2564		-0.347015	-0.510732		-0.347918	0.231137
-0.346991	-0.256068		-0.346184	-0.511234		-0.347087	0.231037
-0.34616	-0.255948		-0.345352	-0.511734		-0.346255	0.230936
-0.345328	-0.25601		-0.34452	-0.512239		-0.345424	0.230835
[truncated: 31,693 more rows]

## Sheet: Fig. 3a and Table 1
			AcsA				AcsA:AcuA				AcsA:AcuA				AcsA:AcuA				AcsA:AcuA
							1 : 0.5				1 : 1				1 : 2				1 : 5
acetate
0.02		165.148	165.148	134.726		147.764	134.726	173.84		95.612	112.996	91.266		78.228	91.266	86.92		69.536	86.92	73.882
0.05		278.144	330.296	278.144		295.528	234.684	321.604		230.338	217.3	195.57		173.84	208.608	230.338		147.764	126.034	143.418
0.1		560.634	443.292	608.44		578.018	365.064	504.136		312.912	325.95	360.718		273.798	343.334	317.258		208.608	195.57	182.532
0.2		612.786	595.402	756.204		973.504	608.44	751.858		482.406	617.132	647.554		404.178	465.022	417.216		256.414	265.106	225.992
0.5		930.044	1364.64	1116.92		1099.54	1169.07	1008.27		708.398	795.318	843.124		517.174	643.208	551.942		295.528	325.95	278.144
1		1129.96	1499.37	1460.26		1286.42	1964.39	1334.22		956.12	1156.04	1116.92		647.554	656.246	656.246		360.718	356.372	321.604
2		1490.68	2286	1868.78		1421.14	1716.67	1621.06		1151.69	1269.03	1229.92		830.086	860.508	790.972		382.448	395.486	343.334
5		1521.1	2485.91	2012.2		1612.37	2120.85	1447.22		1464.6	1490.68	1408.1		869.2	969.158	947.428		438.946	412.87	356.372

## Sheet: Fig. 3c
min	wo				GST-AcuA				GST-AcuA_E102Q				GST-AcuA_ΔC
0	0	0	0		0	0	0		0	0	0		0	0	0
2	729	675	769		10	9.6	11.5		275	258	256		515	602	619
5	647	796	757		17.6	18.3	15.7		501	475	537		744	611	688
10	748	791	762		28	26.5	28.9		766	750	772		749	603	767
30	714	736	845		89.9	95.9	94.6		766.8	801	805		826	649	720

## Sheet: Fig. 3e
min	wo peptide			1mM			0.5mM			0.2mM			0.75mM
0	0	0	0	0	0	0	0	0	0	0	0	0	0	0	0
2	735	798	729	36	31	39	339	377	261	753	827	732	80	120	70
5	1312	1454	1603	64	62	70	620	647	606	1490	1352	1368	136	327	120
10	1713	2052	1984	151	94	118	1196	1210	1073	1829	1929	1836	200	263	200
20	2843	2759	2376	237	147	182	1854	1986	1684	2265	2363	2084	740	546	496
30	2751	3253	2957	339	201	300	2044	2139	1986	2622	2293	2574	716	624	760
60	3016	2951	2342	603	436	564	2596	2665	2520	2962	2783	2289	1300	1270	1360

## Sheet: Fig. 4
Ac-CoA		2AcsA-2AcuA				2ACSA-1AcuA				1AcsA-1AcuA
	0	11	10			18	23			21	27
	1	9	7	8		21	20	22		19	25	27
	2	7	6	12		21	23	22		20	22	35
	5	6	12	8		18	22	20		25	19	33
	10	0	5	4		16	20	16		21	17	14
	20	0	0	2		14	14	13		10	8	6
	30	0	0	0		11	10	13		0	0	0
	50	0	0	0		0	0	0		0	0	0
Acetate		2AcsA-2AcuA
	0	14	14	16		2ACSA-1AcuA				1AcsA-1AcuA
	20	10	10	10		26	28	25		34	32	30
	50	7	8	8		20	21	26		26	33	40
	100	4	8	0		20	27	24		27	28	29
	200	0	0	0		19	20	21		23	19	26
	500	0	0	0		16	15	12		24	0	12
	1000	0	0	0		11	0	8		0	0	0
	2000	0	0	0		0	0	0		0	0	0
	5000	0	0	0		0	0	0		0	0	0
						0	0	0		0	0	0

## Sheet: Supplementary Fig 9
			AcsA				AcsA:AcuA				AcsA:AcuA				AcsA:AcuA				AcsA:AcuA
							1 : 0.5				1 : 1				1 : 2				1 : 5
acetate
0.02		37.3756	39.114	35.2026		54.325	43.46	50.8482		34.3334	39.9832	43.46		39.5486	35.6372	33.4642		33.0296	37.8102	39.114
0.05		75.6204	76.4896	88.2238		95.1774	67.7976	84.747		54.7596	61.7132	67.363		75.6204	65.6246	63.017		61.2786	79.5318	71.2744
0.1		162.975	136.464	150.806		132.988	111.692	128.207		86.4854	89.093	105.173		86.4854	98.2196	96.4812		90.8314	102.566	77.7934
0.2		232.076	282.49	318.996		331.6	317.258	232.511		137.334	236.857	217.735		145.591	135.595	139.072		138.203	158.629	152.979
0.5		647.554	695.36	656.246		525.431	530.212	412.001		378.102	336.38	456.33		373.756	272.494	224.254		246.853	280.317	331.6
1		734.474	903.968	834.432		647.554	695.36	504.136		586.71	617.132	564.98		311.608	250.764	282.925		213.389	495.444	543.25
2		973.504	1034.35	1012.62		725.782	738.82	573.672		625.824	673.63	651.9		607.571	439.381	396.355		385.056	473.714	564.545
5		1242.96	1186.46	1160.38		847.47	812.702	811.833		704.052		734.474		595.837	621.478	645.816		477.191	608.44	540.642

## Sheet: Supplementary Fig 14
		Ac-CoA							Buffer
DP_X	DP_Y	Fit_X	Fit_Y	NDH_X	NDH_Y			DP_X	DP_Y	Y in figure
0.083333	-0.001845	0.023395	-5.08779	0.200311	-4.86114			0.083333	7.2e-05	0.300072
0.1	-0.001389	0.200311	-4.87085	0.379777	-4.35215			0.1	0.000208	0.300208
0.116667	-0.001314	0.379777	-4.3411	0.561794	-3.57943			0.116667	0.000185	0.300185
0.133333	-0.001228	0.561794	-3.57664	0.746362	-2.66546			0.133333	0.000172	0.300172
0.15	-0.001183	0.746362	-2.6627	0.933481	-1.81003			0.15	4.9e-05	0.300049
0.166667	-0.000857	0.933481	-1.81881	1.12315	-1.16172			0.166667	-8.4e-05	0.299916
0.183333	-0.000552	1.12315	-1.19925	1.31537	-0.854414			0.183333	-0.000188	0.299812
0.2	-0.000395	1.31537	-0.79936	1.51014	-0.55881			0.2	-0.000111	0.299889
0.216667	-0.000389	1.51014	-0.550427	1.70746	-0.382914			0.216667	6e-06	0.300006
0.233333	-0.000393	1.70746	-0.393231	1.90733	-0.295669			0.233333	0.000373	0.300373
0.25	-0.000456	1.90733	-0.290613	2.10975	-0.22432			0.25	0.000529	0.300529
0.266667	-0.00056	2.10975	-0.221093	2.31473	-0.150314			0.266667	0.000526	0.300526
0.283333	-0.000373	2.31473	-0.172309					0.283333	0.000703	0.300703
0.3	-9.4e-05							0.3	0.000739	0.300739
0.316667	0.000555							0.316667	0.000555	0.300555
0.333333	0.001083							0.333333	0.000272	0.300272
0.35	0.001332							0.35	0.000228	0.300228
0.366667	0.001561							0.366667	0.000205	0.300205
0.383333	0.00153							0.383333	0.000301	0.300301
0.4	0.002073							0.4	0.000267	0.300267
0.416667	0.002686							0.416667	-2.8e-05	0.299972
0.433333	0.002669							0.433333	-0.000303	0.299697
0.45	0.002392							0.45	-0.000527	0.299473
0.466667	0.002294							0.466667	-0.000732	0.299268
0.483333	0.003087							0.483333	-0.001206	0.298794
0.5	0.002994							0.5	-0.001563	0.298437
0.516667	0.00273							0.516667	-0.001819	0.298181
0.533333	0.002297							0.533333	-0.002225	0.297775
0.55	0.001943							0.55	-0.002452	0.297548
0.566667	0.001669							0.566667	-0.002358	0.297642
0.583333	0.001706							0.583333	-0.002244	0.297756
0.6	0.001653							0.6	-0.002362	0.297638
0.616667	0.001431							0.616667	-0.002019	0.297981
0.633333	0.000908							0.633333	-0.002237	0.297763
0.65	0.000355							0.65	-0.002694	0.297306
0.666667	-0.000257							0.666667	-0.003031	0.296969
0.683333	-0.00063							0.683333	-0.002939	0.297061
0.7	-0.001026							0.7	-0.001794	0.298206
0.716667	-0.001422							0.716667	0.00049	0.30049
0.733333	-0.001638							0.733333	0.001975	0.301975
0.75	-0.001824							0.75	0.00232	0.30232
0.766667	-0.00213							0.766667	0.002364	0.302364
0.783333	-0.002366							0.783333	0.002689	0.302689
0.8	-0.002379							0.8	0.0025	0.3025
0.816667	-0.002252							0.816667	0.001911	0.301911
0.833333	-0.002166							0.833333	0.001933	0.301933
0.85	-0.001869							0.85	0.002524	0.302524
0.866667	-0.002122							0.866667	0.002985	0.302985
0.883333	-0.002696							0.883333	0.002546	0.302546
0.9	-0.002758							0.9	0.002056	0.302056
0.916667	-0.00278							0.916667	0.001816	0.301816
0.933333	-0.002012							0.933333	0.001696	0.301696
0.95	-0.000705							0.95	0.001006	0.301006
0.966667	-6.7e-05							0.966667	0.000536	0.300536
0.983333	0.00029							0.983333	0.002356	0.302356
1	9e-06							1	0.003425	0.303425
1.01667	0.003948							1.01667	0.002934	0.302934
1.03333	0.007537							1.03333	0.002693	0.302693
1.05	-0.008475							1.05	0.000892	0.300892
1.06667	-0.036006							1.06667	-0.000749	0.299251
1.08333	-0.072827							1.08333	-0.00124	0.29876
1.1	-0.100636							1.1	-0.001624	0.298376
1.11667	-0.105226							1.11667	-0.001867	0.298133
1.13333	-0.098745							1.13333	-0.002	0.298
1.15	-0.084235							1.15	-0.002044	0.297956
1.16667	-0.066934							1.16667	-0.002287	0.297713
1.18333	-0.052214							1.18333	-0.00248	0.29752
1.2	-0.04004							1.2	-0.002638	0.297362
1.21667	-0.028777							1.21667	-0.002894	0.297106
1.23333	-0.026104							1.23333	-0.002941	0.297059
1.25	-0.022941							1.25	-0.002918	0.297082
1.26667	-0.020277							1.26667	-0.002745	0.297255
1.28333	-0.017444							1.28333	-0.002471	0.297529
1.3	-0.015127							1.3	-0.002233	0.297767
1.31667	-0.01277							1.31667	-0.002205	0.297795
1.33333	-0.011373							1.33333	-0.002306	0.297694
1.35	-0.009657							1.35	-0.002307	0.297693
1.36667	-0.00774							1.36667	-0.002149	0.297851
1.38333	-0.007343							1.38333	-0.00197	0.29803
1.4	-0.007061							1.4	-0.001818	0.298182
1.41667	-0.00708							1.41667	-0.001625	0.298375
1.43333	-0.006509							1.43333	-0.001713	0.298287
1.45	-0.005538							1.45	-0.00187	0.29813
1.46667	-0.004907							1.46667	-0.001667	0.298333
1.48333	-0.004226							1.48333	-0.001675	0.298325
1.5	-0.003859							1.5	-0.001669	0.298331
1.51667	-0.003403							1.51667	-0.001794	0.298206
1.53333	-0.002956							1.53333	-0.001758	0.298242
1.55	-0.00284							1.55	-0.001533	0.298467
1.56667	-0.002904							1.56667	-0.001497	0.298503
1.58333	-0.002697							1.58333	-0.001431	0.298569
1.6	-0.002655							1.6	-0.001204	0.298796
1.61667	-0.002342							1.61667	-0.001207	0.298793
1.63333	-0.00193							1.63333	-0.00105	0.29895
1.65	-0.001618							1.65	-0.000813	0.299187
1.66667	-0.001245							1.66667	-0.000495	0.299505
1.68333	-0.000923							1.68333	-7.8e-05	0.299922
1.7	-0.000573							1.7	0.00013	0.30013
1.71667	-0.000154							1.71667	0.000167	0.300167
1.73333	0.000465							1.73333	0.000425	0.300425
1.75	0.000974							1.75	0.000693	0.300693
1.76667	0.001474							1.76667	0.000961	0.300961
1.78333	0.001953							1.78333	0.001208	0.301208
1.8	0.00226							1.8	0.001505	0.301505
1.81667	0.002457							1.81667	0.001862	0.301862
1.83333	0.002794							1.83333	0.002239	0.302239
1.85	0.003081							1.85	0.002396	0.302396
1.86667	0.003418							1.86667	0.002433	0.302433
1.88333	0.003875							1.88333	0.00237	0.30237
1.9	0.00427							1.9	0.002286	0.302286
1.91667	0.004466							1.91667	0.002361	0.302361
1.93333	0.004551							1.93333	0.002446	0.302446
1.95	0.004496							1.95	0.002111	0.302111
1.96667	0.004472							1.96667	0.001956	0.301956
1.98333	0.004497							1.98333	0.001991	0.301991
2	0.004512							2	0.001873	0.301873
2.01667	0.004537							2.01667	0.002035	0.302035
2.03333	0.004512							2.03333	0.002347	0.302347
2.05	0.004476							2.05	0.002219	0.302219
2.06667	0.004381							2.06667	0.001831	0.301831
2.08333	0.004156							2.08333	0.001323	0.301323
2.1	0.003811							2.1	0.001231	0.301231
2.11667	0.003346							2.11667	0.001138	0.301138
2.13333	0.002821							2.13333	0.000736	0.300736
2.15	0.002586							2.15	0.000704	0.300704
2.16667	0.002401							2.16667	0.000501	0.300501
2.18333	0.002156							2.18333	0.000439	0.300439
2.2	0.001731							2.2	0.000211	0.300211
2.21667	0.001347							2.21667	-0.000217	0.299783
2.23333	0.001013							2.23333	-3.5e-05	0.299965
2.25	0.000619							2.25	-1.3e-05	0.299987
2.26667	0.000365							2.26667	-5.1e-05	0.299949
2.28333	0.000391							2.28333	-0.000139	0.299861
2.3	0.000409							2.3	-0.000623	0.299377
2.31667	0.000316							2.31667	-0.000807	0.299193
2.33333	0.000164							2.33333	-0.000922	0.299078
2.35	-0.000168							2.35	-0.001297	0.298703
2.36667	-0.00042							2.36667	-0.001452	0.298548
2.38333	-0.000543							2.38333	-0.001266	0.298734
2.4	-0.000663							2.4	-0.001248	0.298752
2.41667	-0.000603							2.41667	-0.00116	0.29884
2.43333	-0.000482							2.43333	-0.001112	0.298888
2.45	-0.000272							2.45	-0.000874	0.299126
2.46667	-0.000162							2.46667	-0.000566	0.299434
2.48333	-0.000101							2.48333	-0.000428	0.299572
2.5	-0.000108							2.5	-0.000566	0.299434
2.51667	-0.000244							2.51667	-0.000635	0.299365
2.53333	-0.00022							2.53333	-0.000574	0.299426
2.55	-0.000116							2.55	-0.000473	0.299527
2.56667	-8.3e-05							2.56667	-0.000282	0.299718
2.58333	0.000121							2.58333	3.9e-05	0.300039
2.6	0.000229							2.6	0.000216	0.300216
2.61667	0.000208							2.61667	0.000341	0.300341
2.63333	0.000347							2.63333	0.000717	0.300717
2.65	0.000495							2.65	0.001142	0.301142
2.66667	0.000624							2.66667	0.001658	0.301658
2.68333	0.000822							2.68333	0.001964	0.301964
2.7	0.000976							2.7	0.002006	0.302006
2.71667	0.001001							2.71667	0.001907	0.301907
2.73333	0.001065							2.73333	0.001909	0.301909
2.75	0.00104							2.75	0.00207	0.30207
2.76667	0.000934							2.76667	0.002261	0.302261
2.78333	0.000759							2.78333	0.002143	0.302143
2.8	0.000649							2.8	0.00186	0.30186
2.81667	0.00052							2.81667	0.001576	0.301576
2.83333	0.000481							2.83333	0.001543	0.301543
2.85	0.000481							2.85	0.001379	0.301379
2.86667	0.000452							2.86667	0.000856	0.300856
2.88333	0.000363							2.88333	0.000102	0.300102
2.9	0.000209							2.9	-0.000618	0.299382
2.91667	-0.000114							2.91667	-0.001329	0.298671
2.93333	-0.000317							2.93333	-0.00192	0.29808
2.95	-0.00053							2.95	-0.002461	0.297539
2.96667	-0.000644							2.96667	-0.002872	0.297128
2.98333	-0.000557							2.98333	-0.003353	0.296647
3	-0.000355							3	-0.003403	0.296597
3.01667	-0.000273							3.01667	-0.003433	0.296567
3.03333	-0.000181							3.03333	-0.003794	0.296206
3.05	-0.000138							3.05	-0.004235	0.295765
3.06667	0.000114							3.06667	-0.004496	0.295504
3.08333	0.000146							3.08333	-0.004347	0.295653
3.1	0.000273							3.1	-0.003936	0.296064
3.11667	0.00043							3.11667	-0.002985	0.297015
3.13333	0.000628							3.13333	-0.001555	0.298445
3.15	0.000775							3.15	-0.001165	0.298835
3.16667	0.000723							3.16667	-0.000455	0.299545
3.18333	0.00065							3.18333	0.000735	0.300735
3.2	0.000482							3.2	0.001332	0.301332
3.21667	0.000394							3.21667	0.001458	0.301458
3.23333	0.000396							3.23333	0.002584	0.302584
3.25	0.000379							3.25	0.00263	0.30263
3.26667	0.000381							3.26667	0.002516	0.302516
3.28333	0.000413							3.28333	0.002292	0.302292
3.3	0.000379							3.3	0.002078	0.302078
3.31667	0.000255							3.31667	0.002204	0.302204
3.33333	-2.9e-05							3.33333	0.00211	0.30211
3.35	6.7e-05							3.35	0.001906	0.301906
3.36667	-0.000167							3.36667	0.001882	0.301882
3.38333	-0.000491							3.38333	0.001798	0.301798
3.4	-0.000822							3.4	0.001066	0.301066
3.41667	-0.001024							3.41667	0.000374	0.300374
3.43333	-0.001165							3.43333	0.000543	0.300543
3.45	-0.000606							3.45	0.000531	0.300531
3.46667	0.000283							3.46667	0.000249	0.300249
3.48333	0.001451							3.48333	0.000847	0.300847
3.5	0.002592							3.5	0.001148	0.301148
3.51667	0.002892							3.51667	0.001089	0.301089
3.53333	-0.002277							3.53333	-0.000431	0.299569
3.55	-0.047897							3.55	-0.0007	0.2993
3.56667	-0.165826							3.56667	-0.022069	0.277931
3.58333	-0.364235							3.58333	-0.045598	0.254402
3.6	-0.603984							3.6	-0.064555	0.235445
3.61667	-0.849072							3.61667	-0.070781	0.229219
3.63333	-1.06613							3.63333	-0.069548	0.230452
3.65	-1.22651							3.65	-0.064334	0.235666
3.66667	-1.29037							3.66667	-0.043211	0.256789
3.68333	-1.23998							3.68333	-0.009017	0.290983
3.7	-1.12129							3.7	0.012569	0.312569
3.71667	-0.97101							3.71667	0.021146	0.321146
3.73333	-0.820058							3.73333	0.024922	0.324922
3.75	-0.684185							3.75	0.023219	0.323219
3.76667	-0.572453							3.76667	0.019105	0.319105
3.78333	-0.47582							3.78333	0.012612	0.312612
3.8	-0.398758							3.8	0.006201	0.306201
3.81667	-0.337515							3.81667	0.00081	0.30081
3.83333	-0.289793							3.83333	-0.00166	0.29834
3.85	-0.24814							3.85	-0.00284	0.29716
3.86667	-0.211968							3.86667	-0.002171	0.297829
3.88333	-0.179945							3.88333	-0.001181	0.298819
3.9	-0.155703							3.9	-0.000289	0.299711
3.91667	-0.134271							3.91667	-0.000566	0.299434
3.93333	-0.123049							3.93333	-0.001043	0.298957
3.95	-0.110617							3.95	-0.0014	0.2986
3.96667	-0.101775							3.96667	-0.001577	0.298423
3.98333	-0.092723							3.98333	-0.001085	0.298915
4	-0.087201							4	-0.000459	0.299541
4.01667	-0.07565							4.01667	-0.000483	0.299517
4.03333	-0.064809							4.03333	-0.000147	0.299853
4.05	-0.060128							4.05	0.00049	0.30049
4.06667	-0.052857							4.06667	0.000996	0.300996
4.08333	-0.045796							4.08333	0.001012	0.301012
4.1	-0.040546							4.1	0.000911	0.300911
4.11667	-0.037737							4.11667	0.000641	0.300641
4.13333	-0.033888							4.13333	0.000631	0.300631
4.15	-0.030358							4.15	0.000531	0.300531
4.16667	-0.026029							4.16667	0.000851	0.300851
4.18333	-0.022679							4.18333	0.001331	0.301331
4.2	-0.021402							4.2	0.001733	0.301733
4.21667	-0.020514							4.21667	0.002077	0.302077
4.23333	-0.019787							4.23333	0.00231	0.30231
4.25	-0.01861							4.25	0.002584	0.302584
4.26667	-0.017553							4.26667	0.002947	0.302947
4.28333	-0.016576							4.28333	0.002841	0.302841
4.3	-0.015331							4.3	0.002498	0.302498
4.31667	-0.014126							4.31667	0.001945	0.301945
4.33333	-0.013532							4.33333	0.001212	0.301212
4.35	-0.012627							4.35	0.00105	0.30105
4.36667	-0.011833							4.36667	0.001057	0.301057
4.38333	-0.011018							4.38333	0.000915	0.300915
4.4	-0.010316							4.4	0.000405	0.300405
4.41667	-0.009735							4.41667	3.7e-05	0.300037
4.43333	-0.009094							4.43333	-0.001372	0.298628
4.45	-0.008333							4.45	-0.00257	0.29743
4.46667	-0.007602							4.46667	-0.003039	0.296961
4.48333	-0.006721							4.48333	-0.000747	0.299253
4.5	-0.006183							4.5	0.007087	0.307087
4.51667	-0.005665							4.51667	0.009553	0.309553
4.53333	-0.005208							4.53333	0.008839	0.308839
4.55	-0.004741							4.55	0.007594	0.307594
4.56667	-0.004394							4.56667	0.00662	0.30662
4.58333	-0.004037							4.58333	0.006596	0.306596
4.6	-0.003573							4.6	0.006204	0.306204
4.61667	-0.00317							4.61667	0.005804	0.305804
4.63333	-0.002807							4.63333	0.005925	0.305925
4.65	-0.002464							4.65	0.006025	0.306025
4.66667	-0.002192							4.66667	0.005805	0.305805
4.68333	-0.002069							4.68333	0.005235	0.305235
4.7	-0.00205							4.7	0.004728	0.304728
4.71667	-0.002102							4.71667	0.004152	0.304152
4.73333	-0.002134							4.73333	0.004037	0.304037
4.75	-0.002147							4.75	0.003782	0.303782
4.76667	-0.002159							4.76667	0.003736	0.303736
4.78333	-0.002181							4.78333	0.003791	0.303791
4.8	-0.002048							4.8	0.003548	0.303548
4.81667	-0.002056							4.81667	0.003328	0.303328
4.83333	-0.001983							4.83333	0.003327	0.303327
4.85	-0.001951							4.85	0.002656	0.302656
4.86667	-0.002029							4.86667	0.002245	0.302245
4.88333	-0.001907							4.88333	0.001684	0.301684
4.9	-0.001829							4.9	0.001326	0.301326
4.91667	-0.002023							4.91667	0.001029	0.301029
4.93333	-0.002498							4.93333	0.000511	0.300511
4.95	-0.002242							4.95	-5.6e-05	0.299944
4.96667	-0.001666							4.96667	-0.000293	0.299707
4.98333	-0.00139							4.98333	-0.000241	0.299759
5	-0.001268							5	-2.7e-05	0.299973
5.01667	-0.001138							5.01667	-4e-06	0.299996
5.03333	-0.000818							5.03333	0.00016	0.30016
5.05	-0.000468							5.05	0.000153	0.300153
5.06667	-0.000528							5.06667	-0.000113	0.299887
5.08333	-0.000448							5.08333	-0.00049	0.29951
5.1	-0.000311							5.1	-0.000598	0.299402
5.11667	-0.000125							5.11667	-0.000406	0.299594
5.13333	3e-05							5.13333	-0.000375	0.299625
5.15	8.6e-05							5.15	-0.000434	0.299566
5.16667	0.000221							5.16667	-0.000692	0.299308
5.18333	0.000447							5.18333	-0.000771	0.299229
5.2	0.000331							5.2	-0.000882	0.299118
5.21667	4.4e-05							5.21667	-0.001186	0.298814
5.23333	0.000107							5.23333	-0.001369	0.298631
5.25	0.0001							5.25	-0.001332	0.298668
5.26667	0.000103							5.26667	-0.001195	0.298805
5.28333	0.000126							5.28333	-0.001118	0.298882
5.3	0.000438							5.3	-0.001215	0.298785
5.31667	0.00035							5.31667	-0.001455	0.298545
5.33333	5.3e-05							5.33333	-0.001784	0.298216
5.35	-7.5e-05							5.35	-0.001933	0.298067
5.36667	-0.000373							5.36667	-0.001862	0.298138
5.38333	-0.000451							5.38333	-0.001522	0.298478
5.4	-0.000388							5.4	-0.001155	0.298845
5.41667	-0.000125							5.41667	-0.0006	0.2994
5.43333	6.8e-05							5.43333	7.4e-05	0.300074
5.45	-0.000149							5.45	0.000639	0.300639
5.46667	-3.6e-05							5.46667	0.001094	0.301094
5.48333	0.000177							5.48333	0.001599	0.301599
5.5	0.000282							5.5	0.00236	0.30236
5.51667	0.000438							5.51667	0.003029	0.303029
5.53333	0.000413							5.53333	0.003849	0.303849
5.55	0.000329							5.55	0.005059	0.305059
5.56667	0.000245							5.56667	0.006988	0.306988
5.58333	-5e-05							5.58333	0.009158	0.309158
5.6	8.9e-05							5.6	0.010883	0.310883
5.61667	0.000459							5.61667	0.007256	0.307256
5.63333	0.000608							5.63333	0.001249	0.301249
5.65	0.000838							5.65	-0.005579	0.294421
5.66667	0.001048							5.66667	-0.006506	0.293494
5.68333	0.000998							5.68333	-0.006133	0.293867
5.7	0.000961							5.7	-0.005609	0.294391
5.71667	0.001107							5.71667	-0.00479	0.29521
5.73333	0.001072							5.73333	-0.00404	0.29596
5.75	0.001127							5.75	-0.00347	0.29653
5.76667	0.001042							5.76667	-0.003121	0.296879
5.78333	0.001058							5.78333	-0.003101	0.296899
5.8	0.000927							5.8	-0.002822	0.297178
5.81667	0.000838							5.81667	-0.002549	0.297451
5.83333	0.000539							5.83333	-0.002166	0.297834
5.85	0.00037							5.85	-0.001922	0.298078
5.86667	0.000441							5.86667	-0.001419	0.298581
5.88333	0.000162							5.88333	-0.001106	0.298894
5.9	-0.000384							5.9	-0.000843	0.299157
5.91667	-0.000448							5.91667	-0.000985	0.299015
5.93333	5.9e-05							5.93333	-0.001038	0.298962
5.95	-5.5e-05							5.95	-0.00135	0.29865
5.96667	-0.000919							5.96667	-0.000743	0.299257
5.98333	-0.001863							5.98333	-0.000505	0.299495
6	-0.002044							6	-0.002257	0.297743
6.01667	-0.001163							6.01667	-0.003403	0.296597
6.03333	0.000828							6.03333	-0.002309	0.297691
6.05	0.001439							6.05	-0.016765	0.283235
6.06667	-0.028291							6.06667	-0.034972	0.265028
6.08333	-0.1108							6.08333	-0.050338	0.249662
6.1	-0.259997							6.1	-0.057312	0.242688
6.11667	-0.464902							6.11667	-0.057819	0.242181
6.13333	-0.684908							6.13333	-0.052817	0.247183
6.15	-0.888213							6.15	-0.034964	0.265036
6.16667	-1.04075							6.16667	-0.013822	0.286178
6.18333	-1.11444							6.18333	0.006941	0.306941
6.2	-1.10187							6.2	0.017927	0.317927
6.21667	-1.01641							6.21667	0.022861	0.322861
6.23333	-0.895062							6.23333	0.025835	0.325835
6.25	-0.767995							6.25	0.027028	0.327028
6.26667	-0.648707							6.26667	0.023052	0.323052
6.28333	-0.544689							6.28333	0.011875	0.311875
6.3	-0.45778							6.3	0.006765	0.306765
6.31667	-0.38633							6.31667	0.003652	0.303652
6.33333	-0.32581							6.33333	0.003129	0.303129
6.35	-0.27903							6.35	0.003677	0.303677
6.36667	-0.23943							6.36667	0.003254	0.303254
6.38333	-0.206039							6.38333	0.002421	0.302421
6.4	-0.177788							6.4	0.002396	0.302396
6.41667	-0.154966							6.41667	0.002509	0.302509
6.43333	-0.133034							6.43333	0.002343	0.302343
6.45	-0.120143							6.45	0.002176	0.302176
6.46667	-0.108631							6.46667	0.00184	0.30184
6.48333	-0.098609							6.48333	0.001613	0.301613
6.5	-0.091216							6.5	0.000916	0.300916
6.51667	-0.076393							6.51667	0.000378	0.300378
6.53333	-0.06465							6.53333	-0.00011	0.29989
6.55	-0.061157							6.55	-0.000608	0.299392
6.56667	-0.055224							6.56667	-0.001006	0.298994
6.58333	-0.050661							6.58333	-0.001454	0.298546
6.6	-0.046618							6.6	-0.001501	0.298499
6.61667	-0.042694							6.61667	-0.001678	0.298322
6.63333	-0.038761							6.63333	-0.001945	0.298055
6.65	-0.035348							6.65	-0.002422	0.297578
6.66667	-0.032784							6.66667	-0.002719	0.297281
6.68333	-0.030821							6.68333	-0.003036	0.296964
6.7	-0.029047							6.7	-0.00353	0.29647
6.71667	-0.027274							6.71667	-0.003163	0.296837
6.73333	-0.025041							6.73333	-0.002927	0.297073
6.75	-0.022898							6.75	-0.00306	0.29694
6.76667	-0.020895							6.76667	-0.003453	0.296547
6.78333	-0.018872							6.78333	-0.003686	0.296314
6.8	-0.016959							6.8	-0.003716	0.296284
6.81667	-0.015297							6.81667	-0.003403	0.296597
6.83333	-0.013865							6.83333	-0.00295	0.29705
6.85	-0.012482							6.85	-0.002987	0.297013
6.86667	-0.01175							6.86667	-0.003094	0.296906
6.88333	-0.011648							6.88333	-0.003002	0.296998
6.9	-0.011137							6.9	-0.002543	0.297457
6.91667	-0.010666							6.91667	-0.002231	0.297769
6.93333	-0.010295							6.93333	-0.00191	0.29809
6.95	-0.009625							6.95	-0.002078	0.297922
6.96667	-0.008664							6.96667	-0.002146	0.297854
6.98333	-0.008114							6.98333	-0.001954	0.298046
7	-0.007734							7	-0.001824	0.298176
7.01667	-0.007536							7.01667	-0.001278	0.298722
7.03333	-0.007098							7.03333	-0.001282	0.298718
7.05	-0.0067							7.05	-0.000407	0.299593
7.06667	-0.005921							7.06667	-2.1e-05	0.299979
7.08333	-0.005693							7.08333	0.000725	0.300725
7.1	-0.005586							7.1	0.001573	0.301573
7.11667	-0.005551							7.11667	0.002099	0.302099
7.13333	-0.005176							7.13333	0.002545	0.302545
7.15	-0.00438							7.15	0.004072	0.304072
7.16667	-0.003185							7.16667	0.005298	0.305298
7.18333	-0.00237							7.18333	0.005674	0.305674
7.2	-0.001977							7.2	0.005575	0.305575
7.21667	-0.001745							7.21667	0.004987	0.304987
7.23333	-0.001573							7.23333	0.00454	0.30454
7.25	-0.001282							7.25	0.004392	0.304392
7.26667	-0.00116							7.26667	0.004774	0.304774
7.28333	-0.000958							7.28333	0.005166	0.305166
7.3	-0.000589							7.3	0.005252	0.305252
7.31667	-0.000252							7.31667	0.00485	0.30485
7.33333	7.5e-05							7.33333	0.004328	0.304328
7.35	0.000203							7.35	0.003776	0.303776
7.36667	0.00022							7.36667	0.003133	0.303133
7.38333	9.7e-05							7.38333	0.002621	0.302621
7.4	-0.000108							7.4	0.002	0.302
7.41667	-0.000206							7.41667	0.001398	0.301398
7.43333	-0.000174							7.43333	0.000997	0.300997
7.45	-0.000201							7.45	0.000725	0.300725
7.46667	-0.000249							7.46667	0.000333	0.300333
7.48333	-0.000147							7.48333	5.1e-05	0.300051
7.5	-0.000308							7.5	-9.4e-05	0.299906
7.51667	-0.000411							7.51667	-0.000213	0.299787
7.53333	-0.000444							7.53333	-0.000443	0.299557
7.55	-0.000368							7.55	-0.000663	0.299337
7.56667	-0.000171							7.56667	-0.000752	0.299248
7.58333	5.5e-05							7.58333	-0.001072	0.298928
7.6	9e-06							7.6	-0.001559	0.298441
7.61667	-0.000161							7.61667	-0.001605	0.298395
7.63333	-0.000391							7.63333	-0.001621	0.298379
7.65	-0.00045							7.65	-0.001637	0.298363
7.66667	-0.00048							7.66667	-0.001792	0.298208
7.68333	-0.000669							7.68333	-0.001828	0.298172
7.7	-0.000592							7.7	-0.001825	0.298175
7.71667	-0.000538							7.71667	-0.002074	0.297926
7.73333	-0.000384							7.73333	-0.002233	0.297767
7.75	-0.00052							7.75	-0.002322	0.297678
7.76667	-0.000596							7.76667	-0.002551	0.297449
7.78333	-0.000632							7.78333	-0.00264	0.29736
7.8	-0.000691							7.8	-0.002364	0.297636
7.81667	-0.000974							7.81667	-0.002481	0.297519
7.83333	-0.000966							7.83333	-0.002758	0.297242
7.85	-0.000778							7.85	-0.002745	0.297255
7.86667	-0.0008							7.86667	-0.002462	0.297538
7.88333	-0.000972							7.88333	-0.002219	0.297781
7.9	-0.001157							7.9	-0.002181	0.297819
7.91667	-0.001224							7.91667	-0.002258	0.297742
7.93333	-0.001041							7.93333	-0.002115	0.297885
7.95	-0.000819							7.95	-0.001892	0.298108
7.96667	-0.000676							7.96667	-0.001849	0.298151
7.98333	-0.000543							7.98333	-0.001526	0.298474
8	-0.000442							8	-0.000798	0.299202
8.01667	-0.000322							8.01667	-0.000174	0.299826
8.03333	-0.000113							8.03333	-9e-05	0.29991
8.05	-2.3e-05							8.05	4e-06	0.300004
8.06667	5.6e-05							8.06667	-3.3e-05	0.299967
8.08333	0.000166							8.08333	0.000281	0.300281
8.1	0.000255							8.1	0.000601	0.300601
8.11667	0.000333							8.11667	0.000587	0.300587
8.13333	0.000402							8.13333	0.000644	0.300644
8.15	0.000431							8.15	0.00094	0.30094
8.16667	0.00059							8.16667	0.001456	0.301456
8.18333	0.000528							8.18333	0.001663	0.301663
8.2	0.000618							8.2	0.001436	0.301436
8.21667	0.000858							8.21667	0.001076	0.301076
8.23333	0.000838							8.23333	0.000787	0.300787
8.25	0.000728							8.25	0.000967	0.300967
8.26667	0.000468							8.26667	0.001028	0.301028
8.28333	0.000328							8.28333	0.000778	0.300778
8.3	0.00029							8.3	0.000466	0.300466
8.31667	0.000453							8.31667	0.000231	0.300231
8.33333	0.000637							8.33333	0.000296	0.300296
8.35	0.00081							8.35	4e-05	0.30004
8.36667	0.000933							8.36667	-0.000445	0.299555
8.38333	0.000926							8.38333	-0.00071	0.29929
8.4	0.000972							8.4	-0.001008	0.298992
8.41667	0.001229							8.41667	-0.001659	0.298341
8.43333	0.001456							8.43333	-0.00167	0.29833
8.45	0.001454							8.45	-0.002041	0.297959
8.46667	0.002161							8.46667	-0.003632	0.296368
8.48333	0.004709							8.48333	-0.004493	0.295507
8.5	0.006668							8.5	-0.004757	0.295243
8.51667	0.00668							8.51667	-0.005223	0.294777
8.53333	0.005292							8.53333	-0.00271	0.29729
8.55	-0.009577							8.55	-0.016836	0.283164
8.56667	-0.066175							8.56667	-0.034973	0.265027
8.58333	-0.178203							8.58333	-0.04873	0.25127
8.6	-0.337259							8.6	-0.053618	0.246382
8.61667	-0.516753							8.61667	-0.058439	0.241561
8.63333	-0.683037							8.63333	-0.05289	0.24711
8.65	-0.807531							8.65	-0.034362	0.265638
8.66667	-0.881825							8.66667	-0.012783	0.287217
8.68333	-0.888119							8.68333	0.008286	0.308286
8.7	-0.829621							8.7	0.019293	0.319293
8.71667	-0.740091							8.71667	0.030639	0.330639
8.73333	-0.641241							8.73333	0.032734	0.332734
8.75	-0.551742							8.75	0.026219	0.326219
8.76667	-0.468582							8.76667	0.016405	0.316405
8.78333	-0.397632							8.78333	0.00737	0.30737
8.8	-0.33982							8.8	-0.001356	0.298644
8.81667	-0.288986							8.81667	-0.003333	0.296667
8.83333	-0.249412							8.83333	-0.002671	0.297329
8.85	-0.212138							8.85	-0.002128	0.297872
8.86667	-0.180884							8.86667	-0.000355	0.299645
8.88333	-0.158291							8.88333	0.000977	0.300977
8.9	-0.138595							8.9	0.001549	0.301549
8.91667	-0.124688							8.91667	0.00196	0.30196
8.93333	-0.11402							8.93333	0.002251	0.302251
8.95	-0.102293							8.95	0.002162	0.302162
8.96667	-0.092525							8.96667	0.001493	0.301493
8.98333	-0.078138							8.98333	0.001354	0.301354
9	-0.073549							9	0.001804	0.301804
9.01667	-0.066538							9.01667	0.002315	0.302315
9.03333	-0.056557							9.03333	0.002765	0.302765
9.05	-0.049446							9.05	0.003015	0.303015
9.06667	-0.047165							9.06667	0.002545	0.302545
9.08333	-0.044394							9.08333	0.002115	0.302115
9.1	-0.041381							9.1	0.002346	0.302346
9.11667	-0.038127							9.11667	0.001926	0.301926
9.13333	-0.035123							9.13333	0.001456	0.301456
9.15	-0.032049							9.15	0.002077	0.302077
9.16667	-0.029835							9.16667	0.004907	0.304907
9.18333	-0.02711							9.18333	0.006357	0.306357
9.2	-0.024425							9.2	0.005998	0.305998
9.21667	-0.021577							9.21667	0.00584	0.30584
9.23333	-0.01857							9.23333	0.006981	0.306981
9.25	-0.016093							9.25	0.006363	0.306363
9.26667	-0.014955							9.26667	0.005694	0.305694
9.28333	-0.014458							9.28333	0.005416	0.305416
9.3	-0.013239							9.3	0.004798	0.304798
9.31667	-0.011779							9.31667	0.004292	0.304292
9.33333	-0.010459							9.33333	0.004626	0.304626
9.35	-0.009938							9.35	0.004039	0.304039
9.36667	-0.009998							9.36667	0.003153	0.303153
9.38333	-0.010048							9.38333	0.002266	0.302266
9.4	-0.009726							9.4	0.001911	0.301911
9.41667	-0.009533							9.41667	0.001528	0.301528
9.43333	-0.00886							9.43333	0.002125	0.302125
9.45	-0.008477							9.45	0.001971	0.301971
9.46667	-0.008254							9.46667	0.000768	0.300768
9.48333	-0.008251							9.48333	0.001194	0.301194
9.5	-0.008517							9.5	0.001303	0.301303
9.51667	-0.008212							9.51667	-3.7e-05	0.299963
9.53333	-0.007556							9.53333	-0.000656	0.299344
9.55	-0.007321							9.55	9.5e-05	0.300095
9.56667	-0.007195							9.56667	0.000465	0.300465
9.58333	-0.0067							9.58333	0.000616	0.300616
9.6	-0.006163							9.6	0.000119	0.300119
9.61667	-0.005655							9.61667	-0.000196	0.299804
9.63333	-0.005327							9.63333	-8e-05	0.29992
9.65	-0.004879							9.65	0.000175	0.300175
9.66667	-0.004541							9.66667	0.000311	0.300311
9.68333	-0.004083							9.68333	0.000296	0.300296
9.7	-0.003704							9.7	-1.5e-05	0.299985
9.71667	-0.003384							9.71667	-0.000164	0.299836
9.73333	-0.003144							9.73333	-0.000553	0.299447
9.75	-0.003104							9.75	-0.000301	0.299699
9.76667	-0.002884							9.76667	-0.00021	0.29979
9.78333	-0.002614							9.78333	-0.000438	0.299562
9.8	-0.002303							9.8	-0.000524	0.299476
9.81667	-0.00212							9.81667	4.4e-05	0.300044
9.83333	-0.001768							9.83333	0.000573	0.300573
9.85	-0.001356							9.85	0.000661	0.300661
9.86667	-0.000934							9.86667	0.000209	0.300209
9.88333	-0.000732							9.88333	0.000828	0.300828
9.9	-0.000549							9.9	0.002629	0.302629
9.91667	-0.000475							9.91667	0.003315	0.303315
9.93333	-0.000531							9.93333	0.003591	0.303591
9.95	-0.000507							9.95	0.002867	0.302867
9.96667	-0.000283							9.96667	0.002083	0.302083
9.98333	-0.000189							9.98333	0.001949	0.301949
10	-6.4e-05							10	0.002688	0.302688
10.0167	0.000181							10.0167	0.00225	0.30225
10.0333	0.000357							10.0333	0.001603	0.301603
10.05	0.000583							10.05	0.001616	0.301616
10.0667	0.000658							10.0667	0.001428	0.301428
10.0833	0.000764							10.0833	0.001241	0.301241
10.1	0.00084							10.1	0.000875	0.300875
10.1167	0.000787							10.1167	0.0005	0.3005
10.1333	0.000634							10.1333	0.000366	0.300366
10.15	0.000581							10.15	0.000251	0.300251
10.1667	0.000648							10.1667	-3e-06	0.299997
10.1833	0.000664							10.1833	-0.000328	0.299672
10.2	0.000461							10.2	-0.000513	0.299487
10.2167	8.9e-05							10.2167	-0.000529	0.299471
10.2333	-0.000124							10.2333	-0.000556	0.299444
10.25	-0.000207							10.25	-0.000462	0.299538
10.2667	-0.00026							10.2667	-0.000628	0.299372
10.2833	-0.000463							10.2833	-0.000805	0.299195
10.3	-0.000586							10.3	-0.000804	0.299196
10.3167	-0.00052							10.3167	-0.000956	0.299044
10.3333	-0.000814							10.3333	-0.001179	0.298821
10.35	-0.001257							10.35	-0.001392	0.298608
10.3667	-0.001401							10.3667	-0.001335	0.298665
10.3833	-0.001355							10.3833	-0.001438	0.298562
10.4	-0.001339							10.4	-0.001505	0.298495
10.4167	-0.001415							10.4167	-0.001387	0.298613
10.4333	-0.001031							10.4333	-0.00149	0.29851
10.45	-0.000886							10.45	-0.001373	0.298627
10.4667	-0.000662							10.4667	-0.001616	0.298384
10.4833	-0.000337							10.4833	-0.001659	0.298341
10.5	2.7e-05							10.5	-0.001467	0.298533
10.5167	8e-05							10.5167	-0.001342	0.298658
10.5333	0.000253							10.5333	-0.001197	0.298803
10.55	0.000616							10.55	-0.001152	0.298848
10.5667	0.000649							10.5667	-0.000906	0.299094
10.5833	0.000582							10.5833	-0.000731	0.299269
10.6	0.000544							10.6	-0.000801	0.299199
10.6167	0.000746							10.6167	-0.001058	0.298942
10.6333	0.000818							10.6333	-0.001276	0.298724
10.65	0.00067							10.65	-0.001283	0.298717
10.6667	0.000502							10.6667	-0.001011	0.298989
10.6833	0.000535							10.6833	-0.000778	0.299222
10.7	0.000546							10.7	-0.00066	0.29934
10.7167	0.000377							10.7167	-0.000529	0.299471
10.7333	0.000419							10.7333	-0.000428	0.299572
10.75	0.00042							10.75	-0.000627	0.299373
10.7667	8.1e-05							10.7667	-0.000516	0.299484
10.7833	-0.000108							10.7833	4.5e-05	0.300045
10.8	-0.000317							10.8	0.000303	0.300303
10.8167	-0.000597							10.8167	0.000284	0.300284
10.8333	-0.000767							10.8333	0.000325	0.300325
10.85	-0.000687							10.85	2.6e-05	0.300026
10.8667	-0.000818							10.8667	-0.000173	0.299827
10.8833	-0.000648							10.8833	-0.000292	0.299708
10.9	-0.000398							10.9	3.7e-05	0.300037
10.9167	-0.00025							10.9167	0.00079	0.30079
10.9333	-4.2e-05							10.9333	0.000763	0.300763
10.95	-4.4e-05							10.95	0.000276	0.300276
10.9667	-0.000505							10.9667	-0.000911	0.299089
10.9833	0.000483							10.9833	-0.002408	0.297592
11	0.001901							11	-0.002928	0.297072
11.0167	0.004058							11.0167	-0.002541	0.297459
11.0333	0.001964							11.0333	-0.002654	0.297346
11.05	-0.012359							11.05	-0.011158	0.288842
11.0667	-0.049392							11.0667	-0.027811	0.272189
11.0833	-0.131545							11.0833	-0.041945	0.258055
11.1	-0.250279							11.1	-0.05439	0.24561
11.1167	-0.376493							11.1167	-0.058518	0.241482
11.1333	-0.497868							11.1333	-0.057676	0.242324
11.15	-0.591292							11.15	-0.043055	0.256945
11.1667	-0.645346							11.1667	-0.019223	0.280777
11.1833	-0.649201							11.1833	0.003559	0.303559
11.2	-0.606816							11.2	0.024859	0.324859
11.2167	-0.542361							11.2167	0.036388	0.336388
11.2333	-0.474327							11.2333	0.038436	0.338436
11.25	-0.408202							11.25	0.037374	0.337374
11.2667	-0.350738							11.2667	0.034592	0.334592
11.2833	-0.295923							11.2833	0.027871	0.327871
11.3	-0.249189							11.3	0.020148	0.320148
11.3167	-0.212365							11.3167	0.011694	0.311694
11.3333	-0.181912							11.3333	0.007961	0.307961
11.35	-0.154618							11.35	0.004847	0.304847
11.3667	-0.136274							11.3667	0.003603	0.303603
11.3833	-0.123141							11.3833	0.00287	0.30287
11.4	-0.110337							11.4	0.002316	0.302316
11.4167	-0.095844							11.4167	0.002422	0.302422
11.4333	-0.085401							11.4333	0.002838	0.302838
11.45	-0.077028							11.45	0.003004	0.303004
11.4667	-0.066225							11.4667	0.002769	0.302769
11.4833	-0.063652							11.4833	0.002275	0.302275
11.5	-0.05799							11.5	0.002082	0.302082
11.5167	-0.051797							11.5167	0.001958	0.301958
11.5333	-0.047365							11.5333	0.002185	0.302185
11.55	-0.042232							11.55	0.002292	0.302292
11.5667	-0.03859							11.5667	0.002159	0.302159
11.5833	-0.036327							11.5833	0.001926	0.301926
11.6	-0.034095							11.6	0.001854	0.301854
11.6167	-0.031582							11.6167	0.001854	0.301854
11.6333	-0.02911							11.6333	0.002013	0.302013
11.65	-0.026818							11.65	0.001973	0.301973
11.6667	-0.024346							11.6667	0.001522	0.301522
11.6833	-0.022434							11.6833	0.001072	0.301072
11.7	-0.020861							11.7	0.001012	0.301012
11.7167	-0.019279							11.7167	0.000886	0.300886
11.7333	-0.018297							11.7333	0.00039	0.30039
11.75	-0.017275							11.75	0.000263	0.300263
11.7667	-0.016313							11.7667	0.000247	0.300247
11.7833	-0.015211							11.7833	-6e-05	0.29994
11.8	-0.014369							11.8	-0.000164	0.299836
11.8167	-0.013356							11.8167	-0.000126	0.299874
11.8333	-0.012634							11.8333	-7e-06	0.299993
11.85	-0.011682							11.85	-0.000108	0.299892
11.8667	-0.01092							11.8667	-0.000209	0.299791
11.8833	-0.010328							11.8833	0.00012	0.30012
11.9	-0.009805							11.9	0.000401	0.300401
11.9167	-0.009233							11.9167	0.000636	0.300636
11.9333	-0.00867							11.9333	0.000512	0.300512
11.95	-0.008188							11.95	0.000277	0.300277
11.9667	-0.007955							11.9667	0.000153	0.300153
11.9833	-0.007723							11.9833	0.000378	0.300378
12	-0.00738							12	0.000446	0.300446
12.0167	-0.006767							12.0167	0.000599	0.300599
12.0333	-0.006164							12.0333	0.001142	0.301142
12.05	-0.005731							12.05	0.001425	0.301425
12.0667	-0.005478							12.0667	0.001278	0.301278
12.0833	-0.005145							12.0833	0.000201	0.300201
12.1	-0.004702							12.1	0.000276	0.300276
12.1167	-0.004098							12.1167	0.000777	0.300777
12.1333	-0.003594							12.1333	0.000728	0.300728
12.15	-0.003301							12.15	0.000299	0.300299
12.1667	-0.003137							12.1667	-0.00054	0.29946
12.1833	-0.002903							12.1833	-0.00028	0.29972
12.2	-0.002669							12.2	-0.000177	0.299823
12.2167	-0.002285							12.2167	-9.9e-05	0.299901
12.2333	-0.00188							12.2333	3e-05	0.30003
12.25	-0.001855							12.25	1.8e-05	0.300018
12.2667	-0.001861							12.2667	0.000256	0.300256
12.2833	-0.001786							12.2833	0.000834	0.300834
12.3	-0.001491							12.3	0.001314	0.301314
12.3167	-0.001286							12.3167	0.001519	0.301519
12.3333	-0.00109							12.3333	0.001454	0.301454
12.35	-0.001124							12.35	0.00111	0.30111
12.3667	-0.001069							12.3667	0.000715	0.300715
12.3833	-0.000853							12.3833	0.00049	0.30049
12.4	-0.000807							12.4	0.000466	0.300466
12.4167	-0.00075							12.4167	-5.3e-05	0.299947
12.4333	-0.000853							12.4333	-0.000413	0.299587
12.45	-0.000416							12.45	-0.000452	0.299548
12.4667	-0.000149							12.4667	-0.000751	0.299249
12.4833	4.7e-05							12.4833	-0.001251	0.298749
12.5	0.000185							12.5	-0.001809	0.298191
12.5167	0.000203							12.5167	-0.001695	0.298305
12.5333	0.000222							12.5333	-0.00099	0.29901
12.55	0.00044							12.55	-0.000766	0.299234
12.5667	0.000948							12.5667	-0.000722	0.299278
12.5833	0.001147							12.5833	-0.000887	0.299113
12.6	0.001015							12.6	-0.001512	0.298488
12.6167	0.000765							12.6167	-0.001574	0.298426
12.6333	0.000645							12.6333	-0.000967	0.299033
12.65	0.000525							12.65	-0.000559	0.299441
12.6667	0.000345							12.6667	-0.000701	0.299299
12.6833	0.000234							12.6833	-0.000513	0.299487
12.7	0.000264							12.7	0.000125	0.300125
12.7167	0.000325							12.7167	0.000617	0.300617
12.7333	0.000436							12.7333	0.000748	0.300748
12.75	0.000206							12.75	0.00095	0.30095
12.7667	-3e-06							12.7667	0.001221	0.301221
12.7833	-6.3e-05							12.7833	0.001613	0.301613
12.8	-0.000142							12.8	0.001746	0.301746
12.8167	-0.000292							12.8167	0.001171	0.301171
12.8333	-0.000492							12.8333	0.000707	0.300707
12.85	-0.000781							12.85	0.000453	0.300453
12.8667	-0.000991							12.8667	0.000379	0.300379
12.8833	-0.001021							12.8833	0.000425	0.300425
12.9	-0.000881							12.9	0.000482	0.300482
12.9167	-0.000871							12.9167	0.000792	0.300792
12.9333	-0.000722							12.9333	0.001122	0.301122
12.95	-0.000653							12.95	0.001301	0.301301
12.9667	-0.000364							12.9667	0.001321	0.301321
12.9833	-0.000154							12.9833	0.001291	0.301291
13	0.000105							13	0.001111	0.301111
13.0167	0.000253							13.0167	0.000893	0.300893
13.0333	0.000261							13.0333	0.000725	0.300725
13.05	0.000219							13.05	0.000607	0.300607
13.0667	0.000247							13.0667	0.000619	0.300619
13.0833	0.000375							13.0833	0.000451	0.300451
13.1	0.000543							13.1	0.000563	0.300563
13.1167	0.000759							13.1167	0.000835	0.300835
13.1333	0.000936							13.1333	0.001027	0.301027
13.15	0.000763							13.15	0.001318	0.301318
13.1667	0.00068							13.1667	0.00145	0.30145
13.1833	0.000697							13.1833	0.001422	0.301422
13.2	0.000673							13.2	0.001083	0.301083
13.2167	0.000418							13.2167	0.00066	0.30066
13.2333	0.000153							13.2333	7.8e-05	0.300078
13.25	5.8e-05							13.25	-0.000514	0.299486
13.2667	-0.000137							13.2667	-0.000937	0.299063
13.2833	-0.000321							13.2833	-0.001199	0.298801
13.3	-0.000347							13.3	-0.001483	0.298517
13.3167	-0.000514							13.3167	-0.001954	0.298046
13.3333	-0.000772							13.3333	-0.002414	0.297586
13.35	-0.00096							13.35	-0.002635	0.297365
13.3667	-0.000537							13.3667	-0.002616	0.297384
13.3833	-0.000515							13.3833	-0.002446	0.297554
13.4	-0.001033							13.4	-0.002809	0.297191
13.4167	-0.001664							13.4167	-0.003621	0.296379
13.4333	-0.001505							13.4333	-0.004353	0.295647
13.45	-0.001106							13.45	-0.004004	0.295996
13.4667	-0.000387							13.4667	-0.002736	0.297264
13.4833	0.000462							13.4833	-0.002048	0.297952
13.5	0.002721							13.5	-0.001322	0.298678
13.5167	0.002907							13.5167	-0.001594	0.298406
13.5333	0.002273							13.5333	-0.002006	0.297994
13.55	-0.007721							13.55	-0.015919	0.284081
13.5667	-0.041305							13.5667	-0.036811	0.263189
13.5833	-0.103719							13.5833	-0.053314	0.246686
13.6	-0.184383							13.6	-0.058148	0.241852
13.6167	-0.27196							13.6167	-0.05994	0.24006
13.6333	-0.351377							13.6333	-0.060211	0.239789
13.65	-0.408203							13.65	-0.044643	0.255357
13.6667	-0.43979							13.6667	-0.033595	0.266405
13.6833	-0.439886							13.6833	-0.007417	0.292583
13.7	-0.407733							13.7	0.01579	0.31579
13.7167	-0.364052							13.7167	0.02876	0.32876
13.7333	-0.323161							13.7333	0.038311	0.338311
13.75	-0.278259							13.75	0.036701	0.336701
13.7667	-0.238868							13.7667	0.028241	0.328241
13.7833	-0.203577							13.7833	0.023331	0.323331
13.8	-0.170905							13.8	0.01823	0.31823
13.8167	-0.147976							13.8167	0.013164	0.313164
13.8333	-0.128856							13.8333	0.012208	0.312208
13.85	-0.112676							13.85	0.010782	0.310782
13.8667	-0.097146							13.8667	0.008865	0.308865
13.8833	-0.084936							13.8833	0.007439	0.307439
13.9	-0.071537							13.9	0.006502	0.306502
13.9167	-0.057938							13.9167	0.00544	0.30544
13.9333	-0.054529							13.9333	0.005459	0.305459
13.95	-0.05049							13.95	0.005008	0.305008
13.9667	-0.046781							13.9667	0.004196	0.304196
13.9833	-0.042742							13.9833	0.003185	0.303185
14	-0.038874							14	0.002433	0.302433
14.0167	-0.034375							14.0167	0.002458	0.302458
14.0333	-0.030237							14.0333	0.002882	0.302882
14.05	-0.027939							14.05	0.003597	0.303597
14.0667	-0.02718							14.0667	0.005812	0.305812
14.0833	-0.025762							14.0833	0.007077	0.307077
14.1	-0.024074							14.1	0.006852	0.306852
14.1167	-0.022055							14.1167	0.006394	0.306394
14.1333	-0.020427							14.1333	0.005967	0.305967
14.15	-0.019438							14.15	0.006609	0.306609
14.1667	-0.01762							14.1667	0.005962	0.305962
14.1833	-0.016042							14.1833	0.004994	0.304994
14.2	-0.014853							14.2	0.004627	0.304627
14.2167	-0.013904							14.2167	0.004468	0.304468
14.2333	-0.012805							14.2333	0.00383	0.30383
14.25	-0.011736							14.25	0.002682	0.302682
14.2667	-0.010947							14.2667	0.002443	0.302443
14.2833	-0.010038							14.2833	0.002315	0.302315
14.3	-0.009069							14.3	0.002067	0.302067
14.3167	-0.008209							14.3167	0.001509	0.301509
14.3333	-0.007509							14.3333	0.001151	0.301151
14.35	-0.006639							14.35	0.000753	0.300753
14.3667	-0.006179							14.3667	0.000346	0.300346
14.3833	-0.005989							14.3833	-0.000212	0.299788
14.4	-0.005928							14.4	-0.00055	0.29945
14.4167	-0.005766							14.4167	-0.000636	0.299364
14.4333	-0.005455							14.4333	-0.000512	0.299488
14.45	-0.005123							14.45	-0.000278	0.299722
14.4667	-0.004881							14.4667	-0.000233	0.299767
14.4833	-0.00464							14.4833	-0.000179	0.299821
14.5	-0.004367							14.5	-0.000105	0.299895
14.5167	-0.004184							14.5167	-0.000247	0.299753
14.5333	-0.004							14.5333	-0.0008	0.2992
14.55	-0.004116							14.55	-0.001152	0.298848
14.5667	-0.004092							14.5667	-0.000925	0.299075
14.5833	-0.003408							14.5833	-0.000377	0.299623
14.6	-0.003084							14.6	-0.000489	0.299511
14.6167	-0.002897							14.6167	-0.000897	0.299103
14.6333	-0.002561							14.6333	-0.001075	0.298925
14.65	-0.002284							14.65	-0.000953	0.299047
14.6667	-0.001877							14.6667	-0.000451	0.299549
14.6833	-0.001381							14.6833	-0.000118	0.299882
14.7	-0.000914							14.7	-0.000215	0.299785
14.7167	-0.000694							14.7167	-4.7e-05	0.299953
14.7333	-0.000624							14.7333	-0.000129	0.299871
14.75	-0.000474							14.75	-0.00073	0.29927
14.7667	-0.000445							14.7667	-0.001712	0.298288
14.7833	-0.000375							14.7833	-0.002124	0.297876
14.8	-0.000305							14.8	-0.001414	0.298586
14.8167	-0.000151							14.8167	-0.001618	0.298382
14.8333	-7.7e-05							14.8333	-0.001982	0.298018
14.85	5.6e-05							14.85	-0.002867	0.297133
14.8667	0.00015							14.8667	-0.002921	0.297079
14.8833	0.000103							14.8833	-0.002795	0.297205
14.9	-0.000183							14.9	-0.002558	0.297442
14.9167	-0.000395							14.9167	-0.002083	0.297917
14.9333	-0.000497							14.9333	-0.001338	0.298662
14.95	-0.000429							14.95	-0.000683	0.299317
14.9667	-0.000371							14.9667	-0.000258	0.299742
14.9833	-0.000184							14.9833	0.000137	0.300137
15	9.5e-05							15	0.000443	0.300443
15.0167	0.000228							15.0167	0.000708	0.300708
15.0333	0.00035							15.0333	0.000624	0.300624
15.05	0.000483							15.05	0.001119	0.301119
15.0667	0.000566							15.0667	0.001164	0.301164
15.0833	0.000619							15.0833	0.001249	0.301249
15.1	0.000602							15.1	0.001136	0.301136
15.1167	0.000691							15.1167	0.000802	0.300802
15.1333	0.000749							15.1333	0.000689	0.300689
15.15	0.000487							15.15	0.000625	0.300625
15.1667	0.000546							15.1667	0.000532	0.300532
15.1833	0.000744							15.1833	0.000698	0.300698
15.2	0.000913							15.2	0.000486	0.300486
15.2167	0.000877							15.2167	-0.000276	0.299724
15.2333	0.001011							15.2333	-0.000919	0.299081
15.25	0.001215							15.25	-0.000951	0.299049
15.2667	0.001209							15.2667	0.000306	0.300306
15.2833	0.001073							15.2833	0.000344	0.300344
15.3	0.000937							15.3	3.3e-05	0.300033
15.3167	0.000476							15.3167	0.000621	0.300621
15.3333	0.000285							15.3333	0.003319	0.303319
15.35	0.000224							15.35	0.006808	0.306808
15.3667	0.000252							15.3667	0.009896	0.309896
15.3833	0.000341							15.3833	0.001694	0.301694
15.4	0.00031							15.4	-0.003847	0.296153
15.4167	0.000222							15.4167	0.00484	0.30484
15.4333	0.000165							15.4333	0.011216	0.311216
15.45	7.7e-05							15.45	0.006243	0.306243
15.4667	0.000199							15.4667	-0.00421	0.29579
15.4833	0.000271							15.4833	-0.003814	0.296186
15.5	0.000223							15.5	-0.001617	0.298383
15.5167	7e-06							15.5167	-0.001028	0.298972
15.5333	-0.00011							15.5333	-0.001839	0.298161
15.55	-0.000196							15.55	-0.00197	0.29803
15.5667	-0.000192							15.5667	-0.001531	0.298469
15.5833	2.1e-05							15.5833	-0.001072	0.298928
15.6	0.000265							15.6	-0.001303	0.298697
15.6167	0.000248							15.6167	-0.001638	0.298362
15.6333	0.000221							15.6333	-0.001602	0.298398
15.65	0.000194							15.65	-0.001696	0.298304
15.6667	0.000247							15.6667	-0.002001	0.297999
15.6833	0.000251							15.6833	-0.002205	0.297795
15.7	-0.000216							15.7	-0.00224	0.29776
15.7167	-0.000486							15.7167	-0.002242	0.297758
15.7333	-0.000645							15.7333	-0.002073	0.297927
15.75	-0.000894							15.75	-0.001785	0.298215
15.7667	-0.000973							15.7667	-0.001347	0.298653
15.7833	-0.000873							15.7833	-0.001238	0.298762
15.8	-0.000922							15.8	-0.001311	0.298689
15.8167	-0.001046							15.8167	-0.001551	0.298449
15.8333	-0.000769							15.8333	-0.001472	0.298528
15.85	-0.000632							15.85	-0.001182	0.298818
15.8667	-0.000476							15.8667	-0.000783	0.299217
15.8833	-0.000819							15.8833	-0.000693	0.299307
15.9	-0.000963							15.9	-0.000504	0.299496
15.9167	-0.000951							15.9167	-3.4e-05	0.299966
15.9333	-0.00107							15.9333	0.000767	0.300767
15.95	-0.000538							15.95	0.000788	0.300788
15.9667	-6.7e-05							15.9667	-0.000112	0.299888
15.9833	0.001325							15.9833	-0.000391	0.299609
16	0.001986							16	-0.000181	0.299819
16.0167	0.002602							16.0167	-0.001059	0.298941
16.0333	0.002728							16.0333	-0.001927	0.298073
16.05	-0.005736							16.05	-0.007144	0.292856
16.0667	-0.023229							16.0667	-0.023042	0.276958
16.0833	-0.064023							16.0833	-0.03851	0.26149
16.1	-0.120147							16.1	-0.055348	0.244652
16.1167	-0.181806							16.1167	-0.061954	0.238046
16.1333	-0.236596							16.1333	-0.06144	0.23856
16.15	-0.274415							16.15	-0.042425	0.257575
16.1667	-0.296294							16.1667	-0.019731	0.280269
16.1833	-0.297173							16.1833	0.003843	0.303843
16.2	-0.274253							16.2	0.025027	0.325027
16.2167	-0.245597							16.2167	0.043634	0.343634
16.2333	-0.214672							16.2333	0.04776	0.34776
16.25	-0.181006							16.25	0.030947	0.330947
16.2667	-0.154271							16.2667	0.011704	0.311704
16.2833	-0.133015							16.2833	0.0061	0.3061
16.3	-0.11235							16.3	0.003017	0.303017
16.3167	-0.09693							16.3167	0.000236	0.300236
16.3333	-0.08337							16.3333	-0.002474	0.297526
16.35	-0.06982							16.35	-0.004955	0.295045
16.3667	-0.06022							16.3667	-0.003755	0.296245
16.3833	-0.04886							16.3833	0.011824	0.311824
16.4	-0.04303							16.4	0.017734	0.317734
16.4167	-0.036826							16.4167	0.018906	0.318906
16.4333	-0.032931							16.4333	0.017129	0.317129
16.45	-0.031447							16.45	0.006092	0.306092
16.4667	-0.028862							16.4667	-0.005115	0.294885
16.4833	-0.025988							16.4833	-0.000943	0.299057
16.5	-0.023523							16.5	-0.00087	0.29913
16.5167	-0.021584							16.5167	0.000426	0.300426
16.5333	-0.020285							16.5333	0.000913	0.300913
16.55	-0.019236							16.55	0.000469	0.300469
16.5667	-0.018507							16.5667	0.000555	0.300555
16.5833	-0.017478							16.5833	0.000722	0.300722
16.6	-0.016189							16.6	0.001178	0.301178
16.6167	-0.014755							16.6167	0.000928	0.300928
16.6333	-0.013232							16.6333	0.000679	0.300679
16.65	-0.011668							16.65	-3.1e-05	0.299969
16.6667	-0.010355							16.6667	-0.000681	0.299319
16.6833	-0.009441							16.6833	-0.00086	0.29914
16.7	-0.009068							16.7	-0.0008	0.2992
16.7167	-0.00843							16.7167	-0.001365	0.298635
16.7333	-0.007692							16.7333	-0.00194	0.29806
16.75	-0.007404							16.75	-0.001985	0.298015
16.7667	-0.006776							16.7667	-0.002501	0.297499
16.7833	-0.005708							16.7833	-0.002046	0.297954
16.8	-0.00452							16.8	-0.001501	0.298499
16.8167	-0.003637							16.8167	-0.001551	0.298449
16.8333	-0.003435							16.8333	-0.001372	0.298628
16.85	-0.002782							16.85	-0.001582	0.298418
16.8667	-0.00261							16.8667	-0.000523	0.299477
16.8833	-0.003147							16.8833	-5.3e-05	0.299947
16.9	-0.003325							16.9	0.000357	0.300357
16.9167	-0.003438							16.9167	0.001682	0.301682
16.9333	-0.003841							16.9333	0.002476	0.302476
16.95	-0.003884							16.95	0.002301	0.302301
16.9667	-0.003238							16.9667	0.001986	0.301986
16.9833	-0.002781							16.9833	0.001111	0.301111
17	-0.002544							17	0.000616	0.300616
17.0167	-0.002563							17.0167	0.001496	0.301496
17.0333	-0.002431							17.0333	0.001767	0.301767
17.05	-0.00234							17.05	0.000737	0.300737
17.0667	-0.002229							17.0667	0.000678	0.300678
17.0833	-0.001918							17.0833	0.001338	0.301338
17.1	-0.001887							17.1	0.002499	0.302499
17.1167	-0.001981							17.1167	0.003275	0.303275
17.1333	-0.001925							17.1333	0.002002	0.302002
17.15	-0.00164							17.15	0.001788	0.301788
17.1667	-0.001394							17.1667	0.000725	0.300725
17.1833	-0.001149							17.1833	-0.000359	0.299641
17.2	-0.000913							17.2	-0.000752	0.299248
17.2167	-0.000693							17.2167	-0.000999	0.299001
17.2333	-0.000593							17.2333	-0.001376	0.298624
17.25	-0.000794							17.25	-0.001303	0.298697
17.2667	-0.000974							17.2667	-0.00119	0.29881
17.2833	-0.000834							17.2833	-0.001297	0.298703
17.3	-0.000724							17.3	-0.001734	0.298266
17.3167	-0.00071							17.3167	-0.002095	0.297905
17.3333	-0.000775							17.3333	-0.002045	0.297955
17.35	-0.000841							17.35	-0.002145	0.297855
17.3667	-0.001137							17.3667	-0.002315	0.297685
17.3833	-0.001603							17.3833	-0.002405	0.297595
17.4	-0.002129							17.4	-0.002246	0.297754
17.4167	-0.002269							17.4167	-0.002148	0.297852
17.4333	-0.00246							17.4333	-0.00208	0.29792
17.45	-0.002581							17.45	-0.001872	0.298128
17.4667	-0.002571							17.4667	-0.001734	0.298266
17.4833	-0.002632							17.4833	-0.001656	0.298344
17.5	-0.002663							17.5	-0.001458	0.298542
17.5167	-0.002926							17.5167	-0.001168	0.298832
17.5333	-0.002919							17.5333	-0.000698	0.299302
17.55	-0.002562							17.55	-0.000369	0.299631
17.5667	-0.002505							17.5667	-0.000179	0.299821
17.5833	-0.002438							17.5833	2.1e-05	0.300021
17.6	-0.001831							17.6	-4e-05	0.29996
17.6167	-0.001261							17.6167	-8.4e-05	0.299916
17.6333	-0.001011							17.6333	0.000182	0.300182
17.65	-0.000771							17.65	0.000439	0.300439
17.6667	-0.000462							17.6667	0.000675	0.300675
17.6833	-9.2e-05							17.6833	0.000871	0.300871
17.7	0.000798							17.7	0.001068	0.301068
17.7167	0.001597							17.7167	0.001365	0.301365
17.7333	0.002186							17.7333	0.001483	0.301483
17.75	0.003076							17.75	0.001781	0.301781
17.7667	0.004025							17.7667	0.002249	0.302249
17.7833	0.004395							17.7833	0.002537	0.302537
17.8	0.004624							17.8	0.002525	0.302525
17.8167	0.005168							17.8167	0.002637	0.302637
17.8333	0.005873							17.8333	0.002701	0.302701
17.85	0.006558							17.85	0.003194	0.303194
17.8667	0.006213							17.8667	0.003167	0.303167
17.8833	0.005627							17.8833	0.00321	0.30321
17.9	0.005412							17.9	0.003224	0.303224
17.9167	0.005392							17.9167	0.003222	0.303222
17.9333	0.005244							17.9333	0.003401	0.303401
17.95	0.004535							17.95	0.003191	0.303191
17.9667	0.003466							17.9667	0.00308	0.30308
17.9833	0.002827							17.9833	0.003019	0.303019
18	0.002469							18	0.002549	0.302549
18.0167	0.001951							18.0167	0.00187	0.30187
18.0333	0.000895							18.0333	0.001223	0.301223
18.05	-0.000301							18.05	0.000955	0.300955
18.0667	-0.001037							18.0667	0.000688	0.300688
18.0833	-0.001734							18.0833	0.00038	0.30038
18.1	-0.00216							18.1	-0.000417	0.299583
18.1167	-0.002241							18.1167	-0.000237	0.299763
18.1333	-0.002031							18.1333	-0.000297	0.299703
18.15	-0.001761							18.15	-0.000666	0.299334
18.1667	-0.001881							18.1667	-0.001056	0.298944
18.1833	-0.002021							18.1833	-0.001515	0.298485
18.2	-0.002271							18.2	-0.002175	0.297825
18.2167	-0.002369							18.2167	-0.002422	0.297578
18.2333	-0.002698							18.2333	-0.002239	0.297761
18.25	-0.002607							18.25	-0.002016	0.297984
18.2667	-0.002506							18.2667	-0.001553	0.298447
18.2833	-0.002234							18.2833	-0.00168	0.29832
18.3	-0.001903							18.3	-0.001667	0.298333
18.3167	-0.001763							18.3167	-0.001575	0.298425
18.3333	-0.001613							18.3333	-0.001493	0.298507
18.35	-0.001353							18.35	-0.001381	0.298619
18.3667	-0.001063							18.3667	-0.00125	0.29875
18.3833	-0.000853							18.3833	-0.001568	0.298432
18.4	-0.000893							18.4	-0.001586	0.298414
18.4167	-0.001125							18.4167	-0.001256	0.298744
18.4333	-0.000958							18.4333	-0.001267	0.298733
18.45	-0.00091							18.45	-0.001618	0.298382
18.4667	-0.000682							18.4667	-0.001379	0.298621
18.4833	-0.000434							18.4833	-0.00124	0.29876
18.5	-0.000237							18.5	-0.001541	0.298459
18.5167	0.000489							18.5167	-0.001234	0.298766
18.5333	-0.000505							18.5333	-0.001938	0.298062
18.55	-0.006509							18.55	-0.013142	0.286858
18.5667	-0.024313							18.5667	-0.032426	0.267574
18.5833	-0.051197							18.5833	-0.04939	0.25061
18.6	-0.089882							18.6	-0.058974	0.241026
18.6167	-0.134667							18.6167	-0.06378	0.23622
18.6333	-0.175603							18.6333	-0.067507	0.232493
18.65	-0.201679							18.65	-0.049694	0.250306
18.6667	-0.212534							18.6667	-0.02311	0.27689
18.6833	-0.21038							18.6833	0.005763	0.305763
18.7	-0.192996							18.7	0.023286	0.323286
18.7167	-0.169192							18.7167	0.031857	0.331857
18.7333	-0.148569							18.7333	0.032228	0.332228
18.75	-0.126056							18.75	0.029688	0.329688
18.7667	-0.110493							18.7667	0.024369	0.324369
18.7833	-0.096429							18.7833	0.01857	0.31857
18.8	-0.080786							18.8	0.01568	0.31568
18.8167	-0.066553							18.8167	0.014139	0.314139
18.8333	-0.059011							18.8333	0.012737	0.312737
18.85	-0.053368							18.85	0.010545	0.310545
18.8667	-0.048546							18.8667	0.009663	0.309663
18.8833	-0.044733							18.8833	0.008251	0.308251
18.9	-0.03556							18.9	0.00736	0.30736
18.9167	-0.026498							18.9167	0.007296	0.307296
18.9333	-0.024045							18.9333	0.006232	0.306232
18.95	-0.023743							18.95	0.006957	0.306957
18.9667	-0.0216							18.9667	0.009393	0.309393
18.9833	-0.020218							18.9833	0.008179	0.308179
19	-0.019015							19	0.006935	0.306935
19.0167	-0.017643							19.0167	0.006129	0.306129
19.0333	-0.01651							19.0333	0.004893	0.304893
19.05	-0.015657							19.05	0.004537	0.304537
19.0667	-0.014434							19.0667	0.00276	0.30276
19.0833	-0.013202							19.0833	0.001164	0.301164
19.1	-0.011839							19.1	0.000318	0.300318
19.1167	-0.010485							19.1167	0.0001	0.3001
19.1333	-0.009522							19.1333	-0.000558	0.299442
19.15	-0.008618							19.15	-0.000516	0.299484
19.1667	-0.007555							19.1667	-0.000265	0.299735
19.1833	-0.006501							19.1833	-0.000353	0.299647
19.2	-0.005818							19.2	0.000759	0.300759
19.2167	-0.005153							19.2167	0.001719	0.301719
19.2333	-0.005249							19.2333	0.001939	0.301939
19.25	-0.005424							19.25	0.001679	0.301679
19.2667	-0.005959							19.2667	0.002699	0.302699
19.2833	-0.006195							19.2833	0.003389	0.303389
19.3	-0.00615							19.3	0.003219	0.303219
19.3167	-0.005634							19.3167	0.002568	0.302568
19.3333	-0.005708							19.3333	0.002437	0.302437
19.35	-0.005671							19.35	0.001735	0.301735
19.3667	-0.005625							19.3667	0.001044	0.301044
19.3833	-0.006129							19.3833	0.000962	0.300962
19.4	-0.006282							19.4	0.00129	0.30129
19.4167	-0.005784							19.4167	0.000578	0.300578
19.4333	-0.005646							19.4333	-0.000525	0.299475
19.45	-0.005567							19.45	-0.001518	0.298482
19.4667	-0.005949							19.4667	-0.001611	0.298389
19.4833	-0.00604							19.4833	-0.001274	0.298726
19.5	-0.005992							19.5	-0.001827	0.298173
19.5167	-0.005672							19.5167	-0.003121	0.296879
19.5333	-0.004741							19.5333	-0.003875	0.296125
19.55	-0.00397							19.55	-0.00297	0.29703
19.5667	-0.003449							19.5667	-0.003864	0.296136
19.5833	-0.003298							19.5833	-0.005798	0.294202
19.6	-0.003057							19.6	-0.001762	0.298238
19.6167	-0.002393							19.6167	0.005983	0.305983
19.6333	-0.001719							19.6333	0.009918	0.309918
19.65	-0.001415							19.65	0.009282	0.309282
19.6667	-0.001422							19.6667	0.006877	0.306877
19.6833	-0.001408							19.6833	0.004252	0.304252
19.7	-0.000934							19.7	0.002386	0.302386
19.7167	-0.000477							19.7167	0.0022	0.3022
19.7333	-0.0002							19.7333	0.002144	0.302144
19.75	9.8e-05							19.75	0.001868	0.301868
19.7667	0.000195							19.7667	0.000382	0.300382
19.7833	8.3e-05							19.7833	-0.000804	0.299196
19.8	0.00021							19.8	-0.0007	0.2993
19.8167	5.1e-05							19.8167	0.000223	0.300223
19.8333	-7.8e-05							19.8333	0.000976	0.300976
19.85	-0.000307							19.85	0.002759	0.302759
19.8667	-0.000346							19.8667	0.003642	0.303642
19.8833	-0.000164							19.8833	0.004276	0.304276
19.9	0.000257							19.9	0.005479	0.305479
19.9167	0.000552							19.9167	0.001971	0.301971
19.9333	0.001007							19.9333	-0.008676	0.291324
19.95	0.001723							19.95	-0.009293	0.290707
19.9667	0.002078							19.9667	-0.002741	0.297259
19.9833	0.002074							19.9833	0.004072	0.304072
20	0.002009							20	0.004534	0.304534
20.0167	0.002028							20.0167	0.005207	0.305207
20.0333	0.001908							20.0333	0.004639	0.304639
20.05	0.001847							20.05	0.003791	0.303791
20.0667	0.001487							20.0667	0.003334	0.303334
20.0833	0.001896							20.0833	0.002876	0.302876
20.1	0.001966							20.1	0.001618	0.301618
20.1167	0.001477							20.1167	0.00106	0.30106
20.1333	0.001049							20.1333	0.000232	0.300232
20.15	0.000891							20.15	-0.000876	0.299124
20.1667	0.000952							20.1667	-0.001694	0.298306
20.1833	0.000794							20.1833	-0.002472	0.297528
20.2	0.000555							20.2	-0.003019	0.296981
20.2167	0.000176							20.2167	-0.004827	0.295173
20.2333	-4.4e-05							20.2333	-0.004635	0.295365
20.25	-0.000654							20.25	0.000677	0.300677
20.2667	-0.001304							20.2667	0.003079	0.303079
20.2833	-0.001514							20.2833	0.002261	0.302261
20.3	-0.001713							20.3	0.002513	0.302513
20.3167	-0.001877							20.3167	0.002595	0.302595
20.3333	-0.002212							20.3333	0.002337	0.302337
20.35	-0.002517							20.35	0.00219	0.30219
20.3667	-0.002542							20.3667	0.001992	0.301992
20.3833	-0.002367							20.3833	0.001414	0.301414
20.4	-0.002252							20.4	0.000656	0.300656
20.4167	-0.002043							20.4167	0.000689	0.300689
20.4333	-0.001915							20.4333	0.000432	0.300432
20.45	-0.001838							20.45	0.000124	0.300124
20.4667	-0.00187							20.4667	1.7e-05	0.300017
20.4833	-0.001752							20.4833	-0.000651	0.299349
20.5	-0.001695							20.5	-0.001008	0.298992
20.5167	-0.001633							20.5167	-0.001175	0.298825
20.5333	-0.001452							20.5333	-0.001492	0.298508
20.55	-0.001382							20.55	-0.002309	0.297691
20.5667	-0.001421							20.5667	-0.001156	0.298844
20.5833	-0.001321							20.5833	0.001757	0.301757
20.6	-0.00121							20.6	0.00244	0.30244
20.6167	-0.001194							20.6167	0.001614	0.301614
20.6333	-0.000919							20.6333	0.002038	0.302038
20.65	-0.000495							20.65	0.003172	0.303172
20.6667	-7e-05							20.6667	0.002956	0.302956
20.6833	0.000325							20.6833	0.002589	0.302589
20.7	0.0005							20.7	0.002513	0.302513
20.7167	0.000493							20.7167	0.002478	0.302478
20.7333	0.000535							20.7333	0.002462	0.302462
20.75	0.000667							20.75	0.002147	0.302147
20.7667	0.000789							20.7667	0.001672	0.301672
20.7833	0.00087							20.7833	0.001317	0.301317
20.8	0.000742							20.8	0.000971	0.300971
20.8167	0.000644							20.8167	0.000557	0.300557
20.8333	0.000856							20.8333	0.000542	0.300542
20.85	0.001147							20.85	0.000798	0.300798
20.8667	0.001369							20.8667	0.000864	0.300864
20.8833	0.00156							20.8833	0.00078	0.30078
20.9	0.001732							20.9	0.000815	0.300815
20.9167	0.001694							20.9167	0.000712	0.300712
20.9333	0.001157							20.9333	0.000389	0.300389
20.95	0.001319							20.95	-9.5e-05	0.299905
20.9667	0.001772							20.9667	-0.000128	0.299872
20.9833	0.002805							20.9833	0.000659	0.300659
21	0.003047							21	0.001286	0.301286
21.0167	0.002751							21.0167	0.003163	0.303163
21.0333	0.001045							21.0333	0.00016	0.30016
21.05	-0.000981							21.05	-0.008943	0.291057
21.0667	-0.010956							21.0667	-0.027376	0.272624
21.0833	-0.031202							21.0833	-0.044539	0.255461
21.1	-0.064508							21.1	-0.059282	0.240718
21.1167	-0.100813							21.1167	-0.065215	0.234785
21.1333	-0.130187							21.1333	-0.065578	0.234422
21.15	-0.151582							21.15	-0.049161	0.250839
21.1667	-0.157066							21.1667	-0.024744	0.275256
21.1833	-0.150831							21.1833	0.001503	0.301503
21.2	-0.135975							21.2	0.02522	0.32522
21.2167	-0.117219							21.2167	0.037246	0.337246
21.2333	-0.098572							21.2333	0.042972	0.342972
21.25	-0.084896							21.25	0.042278	0.342278
21.2667	-0.072369							21.2667	0.036944	0.336944
21.2833	-0.063272							21.2833	0.02991	0.32991
21.3	-0.051676							21.3	0.018906	0.318906
21.3167	-0.041908							21.3167	0.01444	0.31444
21.3333	-0.03442							21.3333	0.011075	0.311075
21.35	-0.028753							21.35	0.006259	0.306259
21.3667	-0.025255							21.3667	0.003133	0.303133
21.3833	-0.022727							21.3833	0.003698	0.303698
21.4	-0.02096							21.4	0.004002	0.304002
21.4167	-0.019851							21.4167	0.003415	0.303415
21.4333	-0.018363							21.4333	0.003607	0.303607
21.45	-0.017254							21.45	0.002659	0.302659
21.4667	-0.016506							21.4667	0.001891	0.301891
21.4833	-0.015617							21.4833	0.002173	0.302173
21.5	-0.014299							21.5	0.001626	0.301626
21.5167	-0.01337							21.5167	0.000566	0.300566
21.5333	-0.01223							21.5333	0.001005	0.301005
21.55	-0.011141							21.55	-0.000206	0.299794
21.5667	-0.010302							21.5667	-0.002207	0.297793
21.5833	-0.009493							21.5833	-0.001188	0.298812
21.6	-0.008813							21.6	0.002652	0.302652
21.6167	-0.008034							21.6167	0.012008	0.312008
21.6333	-0.007104							21.6333	0.015754	0.315754
21.65	-0.006534							21.65	0.014169	0.314169
21.6667	-0.006045							21.6667	0.004735	0.304735
21.6833	-0.006235							21.6833	0.000331	0.300331
21.7	-0.006025							21.7	-0.004164	0.295836
21.7167	-0.005655							21.7167	-0.002921	0.297079
21.7333	-0.005125							21.7333	-0.00105	0.29895
21.75	-0.004385							21.75	0.000842	0.300842
21.7667	-0.003725							21.7667	0.001013	0.301013
21.7833	-0.003504							21.7833	0.000714	0.300714
21.8	-0.003544							21.8	0.001026	0.301026
21.8167	-0.003354							21.8167	0.001844	0.301844
21.8333	-0.003464							21.8333	0.00268	0.30268
21.85	-0.003543							21.85	0.003307	0.303307
21.8667	-0.003223							21.8667	0.003653	0.303653
21.8833	-0.002853							21.8833	0.003629	0.303629
21.9	-0.002712							21.9	0.003616	0.303616
21.9167	-0.002582							21.9167	0.003699	0.303699
21.9333	-0.002602							21.9333	0.003689	0.303689
21.95	-0.002571							21.95	0.0036	0.3036
21.9667	-0.002511							21.9667	0.003371	0.303371
21.9833	-0.00207							21.9833	0.003182	0.303182
22	-0.00174							22	0.003353	0.303353
22.0167	-0.00202							22.0167	0.003709	0.303709
22.0333	-0.00204							22.0333	0.004094	0.304094
22.05	-0.001979							22.05	0.004339	0.304339
22.0667	-0.001779							22.0667	0.004593	0.304593
22.0833	-0.001519							22.0833	0.004498	0.304498
22.1	-0.001189							22.1	0.004183	0.304183
22.1167	-0.000879							22.1167	0.003693	0.303693
22.1333	-0.000659							22.1333	0.00327	0.30327
22.15	-0.000769							22.15	0.002978	0.302978
22.1667	-0.000679							22.1667	0.002686	0.302686
22.1833	-0.000649							22.1833	0.002553	0.302553
22.2	-0.000419							22.2	0.002541	0.302541
22.2167	-0.000209							22.2167	0.002404	0.302404
22.2333	-0.000259							22.2333	0.002304	0.302304
22.25	-0.00065							22.25	0.002074	0.302074
22.2667	-0.00079							22.2667	0.001754	0.301754
22.2833	-0.000781							22.2833	0.001444	0.301444
22.3	-0.000681							22.3	0.000974	0.300974
22.3167	-0.000622							22.3167	0.000509	0.300509
22.3333	-0.000242							22.3333	0	0.3
22.35	0.000117							22.35	-0.000889	0.299111
22.3667	0.000247							22.3667	-0.001627	0.298373
22.3833	0.000336							22.3833	-0.002026	0.297974
22.4	0.000306							22.4	-0.002484	0.297516
22.4167	8.5e-05							22.4167	-0.00299	0.29701
22.4333	-0.000155							22.4333	-0.003258	0.296742
22.45	-0.000365							22.45	-0.003697	0.296303
22.4667	-0.000525							22.4667	-0.004406	0.295594
22.4833	-0.000775							22.4833	-0.005355	0.294645
22.5	-0.000865							22.5	-0.006173	0.293827
22.5167	-0.000634							22.5167	-0.007497	0.292503
22.5333	-0.000243							22.5333	-0.006885	0.293115
22.55	0.000248							22.55	-0.001472	0.298528
22.5667	0.000599							22.5667	0.000111	0.300111
22.5833	0.00075							22.5833	0.000564	0.300564
22.6	0.000741							22.6	0.000727	0.300727
22.6167	0.000694							22.6167	0.001259	0.301259
22.6333	0.000767							22.6333	0.00106	0.30106
22.65	0.00075							22.65	0.000631	0.300631
22.6667	0.000724							22.6667	0.000532	0.300532
22.6833	0.000597							22.6833	0.000932	0.300932
22.7	0.0006							22.7	0.000843	0.300843
22.7167	0.000805							22.7167	0.000587	0.300587
22.7333	0.001011							22.7333	0.000173	0.300173
22.75	0.001397							22.75	0.000208	0.300208
22.7667	0.001383							22.7667	0.001024	0.301024
22.7833	0.001199							22.7833	0.00117	0.30117
22.8	0.000904							22.8	0.001055	0.301055
22.8167	0.000942							22.8167	0.000668	0.300668
22.8333	0.00099							22.8333	0.001194	0.301194
22.85	0.000718							22.85	0.00186	0.30186
22.8667	0.000416							22.8667	0.002477	0.302477
22.8833	-6.7e-05							22.8833	0.003593	0.303593
22.9	-0.000109							22.9	0.003799	0.303799
22.9167	-0.00015							22.9167	0.004485	0.304485
22.9333	-9.2e-05							22.9333	0.005216	0.305216
22.95	7.7e-05							22.95	0.005388	0.305388
22.9667	8.6e-05							22.9667	0.004639	0.304639
22.9833	-0.000155							22.9833	0.00391	0.30391
23	-0.000567							23	0.004442	0.304442
23.0167	-0.000769							23.0167	0.004192	0.304192
23.0333	-0.001051							23.0333	0.003779	0.303779
23.05	-0.001203							23.05	0.003605	0.303605
23.0667	-0.001305							23.0667	0.002961	0.302961
23.0833	-0.001407							23.0833	0.002778	0.302778
23.1	-0.001299							23.1	0.002084	0.302084
23.1167	-0.001262							23.1167	0.001427	0.301427
23.1333	-0.001266							23.1333	0.000424	0.300424
23.15	-0.00117							23.15	-0.000419	0.299581
23.1667	-0.000363							23.1667	-0.000693	0.299307
23.1833	-0.000177							23.1833	-0.001266	0.298734
23.2	-0.000141							23.2	-0.001499	0.298501
23.2167	-0.000125							23.2167	-0.00152	0.29848
23.2333	-0.000191							23.2333	-0.001579	0.298421
23.25	-0.000316							23.25	-0.001688	0.298312
23.2667	7.9e-05							23.2667	-0.001937	0.298063
23.2833	0.000834							23.2833	-0.002196	0.297804
23.3	0.001339							23.3	-0.002325	0.297675
23.3167	0.001193							23.3167	-0.002355	0.297645
23.3333	0.000727							23.3333	-0.002585	0.297415
23.35	0.000291							23.35	-0.002715	0.297285
23.3667	0.000285							23.3667	-0.002505	0.297495
23.3833	0.000518							23.3833	-0.002525	0.297475
23.4	0.000332							23.4	-0.002675	0.297325
23.4167	-0.000235							23.4167	-0.002628	0.297372
23.4333	-0.000212							23.4333	-0.002881	0.297119
23.45	-0.000549							23.45	-0.003105	0.296895
23.4667	-0.001626							23.4667	-0.003289	0.296711
23.4833	-0.002924							23.4833	-0.002452	0.297548
23.5	-0.003281							23.5	-0.000106	0.299894
23.5167	-0.002549							23.5167	0.002888	0.302888
23.5333	0.000123							23.5333	0.004991	0.304991
23.55	-0.003195							23.55	-0.006226	0.293774
23.5667	-0.013694							23.5667	-0.021333	0.278667
23.5833	-0.031802							23.5833	-0.03672	0.26328
23.6	-0.059911							23.6	-0.049447	0.250553
23.6167	-0.08526							23.6167	-0.058026	0.241974
23.6333	-0.106349							23.6333	-0.062915	0.237085
23.65	-0.119609							23.65	-0.049875	0.250125
23.6667	-0.122608							23.6667	-0.026695	0.273305
23.6833	-0.115027							23.6833	-0.001314	0.298686
23.7	-0.102057							23.7	0.020096	0.320096
23.7167	-0.085777							23.7167	0.036065	0.336065
23.7333	-0.074447							23.7333	0.039694	0.339694
23.75	-0.061388							23.75	0.035212	0.335212
23.7667	-0.047918							23.7667	0.02433	0.32433
23.7833	-0.040808							23.7833	0.026049	0.326049
23.8	-0.036649							23.8	0.040457	0.340457
23.8167	-0.03415							23.8167	0.036685	0.336685
23.8333	-0.030901							23.8333	0.020193	0.320193
23.85	-0.025422							23.85	0.00208	0.30208
23.8667	-0.021613							23.8667	-0.005253	0.294747
23.8833	-0.019554							23.8833	0.003025	0.303025
23.9	-0.017996							23.9	0.004382	0.304382
23.9167	-0.016437							23.9167	0.003849	0.303849
23.9333	-0.015179							23.9333	0.003746	0.303746
23.95	-0.013941							23.95	0.003053	0.303053
23.9667	-0.013053							23.9667	0.002291	0.302291
23.9833	-0.011955							23.9833	0.000858	0.300858
24	-0.010897							24	6.5e-05	0.300065
24.0167	-0.009629							24.0167	-0.000108	0.299892
24.0333	-0.008352							24.0333	-0.00135	0.29865
24.05	-0.007244							24.05	-0.002083	0.297917
24.0667	-0.006237							24.0667	-0.003285	0.296715
24.0833	-0.005109							24.0833	-0.003877	0.296123
24.1	-0.004222							24.1	-0.00374	0.29626
24.1167	-0.003345							24.1167	-0.004141	0.295859
24.1333	-0.002648							24.1333	-0.004362	0.295638
24.15	-0.002181							24.15	-0.004163	0.295837
24.1667	-0.001834							24.1667	-0.003734	0.296266
24.1833	-0.001387							24.1833	-0.004035	0.295965
24.2	-0.00093							24.2	-0.004046	0.295954
24.2167	-0.000773							24.2167	-0.003946	0.296054
24.2333	-0.000467							24.2333	-0.003725	0.296275
24.25	-0.00012							24.25	-0.003154	0.296846
24.2667	0.000406							24.2667	-0.002883	0.297117
24.2833	0.000613							24.2833	-0.002622	0.297378
24.3	0.000749							24.3	-0.002481	0.297519
24.3167	0.000946							24.3167	-0.001968	0.298032
24.3333	0.001032							24.3333	-0.001064	0.298936
24.35	0.001178							24.35	-0.000151	0.299849
24.3667	0.001224							24.3667	4.3e-05	0.300043
24.3833	0.001461							24.3833	-3e-06	0.299997
24.4	0.001817							24.4	-1.9e-05	0.299981
24.4167	0.002213							24.4167	-0.000783	0.299217
24.4333	0.002239							24.4333	-0.000855	0.299145
24.45	0.002065							24.45	-0.000847	0.299153
24.4667	0.002071							24.4667	-0.00092	0.29908
24.4833	0.002027							24.4833	-0.001512	0.298488
24.5	0.002053							24.5	-0.001364	0.298636
24.5167	0.002289							24.5167	-0.001554	0.298446
24.5333	0.002455							24.5333	-0.001872	0.298128
24.55	0.002651							24.55	-0.00231	0.29769
24.5667	0.002887							24.5667	-0.002788	0.297212
24.5833	0.003194							24.5833	-0.002446	0.297554
24.6	0.00343							24.6	-0.002233	0.297767
24.6167	0.003696							24.6167	-0.002248	0.297752
24.6333	0.003892							24.6333	-0.002479	0.297521
24.65	0.003168							24.65	-0.0027	0.2973
24.6667	0.002714							24.6667	-0.002331	0.297669
24.6833	0.00213							24.6833	-0.001822	0.298178
24.7	0.001356							24.7	-0.001123	0.298877
24.7167	0.001492							24.7167	-0.000758	0.299242
24.7333	0.001988							24.7333	-0.000398	0.299602
24.75	0.001914							24.75	-0.000187	0.299813
24.7667	0.00129							24.7667	0.000363	0.300363
24.7833	0.001087							24.7833	0.000943	0.300943
24.8	0.000743							24.8	0.001133	0.301133
24.8167	0.000939							24.8167	0.002173	0.302173
24.8333	0.001195							24.8333	0.00278	0.30278
24.85	0.001162							24.85	0.002757	0.302757
24.8667	0.000988							24.8667	0.002785	0.302785
24.8833	0.000805							24.8833	0.002862	0.302862
24.9	0.000611							24.9	0.00311	0.30311
24.9167	0.000407							24.9167	0.003858	0.303858
24.9333	0.000344							24.9333	0.003937	0.303937
24.95	0.00033							24.95	0.003935	0.303935
24.9667	0.000476							24.9667	0.004174	0.304174
24.9833	0.000442							24.9833	0.004172	0.304172
25	0.000258							25	0.003941	0.303941
25.0167	6.4e-05							25.0167	0.00415	0.30415
25.0333	0.000129							25.0333	0.00414	0.30414
25.05	0.000314							25.05	0.00409	0.30409
25.0667	0.000249							25.0667	0.003579	0.303579
25.0833	0.000294							25.0833	0.004009	0.304009
25.1	0.000349							25.1	0.004069	0.304069
25.1167	0.000462							25.1167	0.003827	0.303827
25.1333	0.000385							25.1333	0.003514	0.303514
25.15	0.000427							25.15	0.0036	0.3036
25.1667	0.000499							25.1667	0.003946	0.303946
25.1833	0.000192							25.1833	0.003063	0.303063
25.2	-7.6e-05							25.2	0.002269	0.302269
25.2167	-0.000566							25.2167	0.001889	0.301889
25.2333	-0.000698							25.2333	0.001863	0.301863
25.25	-0.000629							25.25	0.000347	0.300347
25.2667	-0.000911							25.2667	-0.003179	0.296821
25.2833	-0.001103							25.2833	-0.006835	0.293165
25.3	-0.001075							25.3	-0.006511	0.293489
25.3167	-0.00078							25.3167	-0.006218	0.293782
25.3333	-0.000497							25.3333	-0.005607	0.294393
25.35	-0.000605							25.35	-0.002595	0.297405
25.3667	-0.000792							25.3667	-0.001934	0.298066
25.3833	-0.00123							25.3833	-0.001212	0.298788
25.4	-0.001627							25.4	-0.000701	0.299299
25.4167	-0.001828							25.4167	-0.000774	0.299226
25.4333	-0.001722							25.4333	-0.000911	0.299089
25.45	-0.001365							25.45	-0.001289	0.298711
25.4667	-0.000869							25.4667	-0.001877	0.298123
25.4833	-0.000633							25.4833	-0.001424	0.298576
25.5	-0.000866							25.5	-0.001222	0.298778
25.5167	-0.000823							25.5167	-0.001346	0.298654
25.5333	-0.000982							25.5333	-0.001437	0.298563
25.55	-0.001131							25.55	-0.001838	0.298162
25.5667	-0.00101							25.5667	-0.002079	0.297921
25.5833	-0.000509							25.5833	-0.002459	0.297541
25.6	-0.000389							25.6	-0.0023	0.2977
25.6167	-0.00031							25.6167	-0.002169	0.297831
25.6333	-0.000463							25.6333	-0.002605	0.297395
25.65	-0.000596							25.65	-0.002402	0.297598
25.6667	-0.000549							25.6667	-0.001958	0.298042
25.6833	-0.000372							25.6833	-0.001745	0.298255
25.7	-9.5e-05							25.7	-0.001851	0.298149
25.7167	0.000201							25.7167	-0.001895	0.298105
25.7333	0.000247							25.7333	-0.001857	0.298143
25.75	0.000332							25.75	-0.001619	0.298381
25.7667	0.000537							25.7667	-0.001441	0.298559
25.7833	0.000842							25.7833	-0.000933	0.299067
25.8	0.000988							25.8	-0.000295	0.299705
25.8167	0.001083							25.8167	0.000237	0.300237
25.8333	0.000979							25.8333	0.000561	0.300561
25.85	0.001015							25.85	0.000946	0.300946
25.8667	0.000901							25.8667	0.00117	0.30117
25.8833	0.001007							25.8833	0.001245	0.301245
25.9	0.001113							25.9	0.001099	0.301099
25.9167	0.001469							25.9167	0.001119	0.301119
25.9333	0.001597							25.9333	0.001472	0.301472
25.95	0.001255							25.95	0.002466	0.302466
25.9667	0.000463							25.9667	0.003389	0.303389
25.9833	-0.000619							25.9833	0.004613	0.304613
26	-0.001702							26	0.004746	0.304746
26.0167	-0.003033							26.0167	0.002595	0.302595
26.0333	-0.005393							26.0333	0.001849	0.301849
26.05	-0.004913							26.05	-0.000947	0.299053
26.0667	-0.011323							26.0667	-0.021484	0.278516
26.0833	-0.025042							26.0833	-0.03654	0.26346
26.1	-0.045362							26.1	-0.043367	0.256633
26.1167	-0.063261							26.1167	-0.049627	0.250373
26.1333	-0.079919							26.1333	-0.058092	0.241908
26.15	-0.095547							26.15	-0.048058	0.251942
26.1667	-0.095864							26.1667	-0.024303	0.275697
26.1833	-0.091692							26.1833	0.006392	0.306392
26.2	-0.079239							26.2	0.031506	0.331506
26.2167	-0.061586							26.2167	0.040557	0.340557
26.2333	-0.047151							26.2333	0.044164	0.344164
26.25	-0.036306							26.25	0.04475	0.34475
26.2667	-0.033381							26.2667	0.042997	0.342997
26.2833	-0.028437							26.2833	0.032553	0.332553
26.3	-0.025532							26.3	0.02791	0.32791
26.3167	-0.022716							26.3167	0.018153	0.318153
26.3333	-0.020019							26.3333	0.014703	0.314703
26.35	-0.018102							26.35	0.012682	0.312682
26.3667	-0.015484							26.3667	0.012941	0.312941
26.3833	-0.013797							26.3833	0.01194	0.31194
26.4	-0.01279							26.4	0.010669	0.310669
26.4167	-0.011012							26.4167	0.010746	0.310746
26.4333	-0.009152							26.4333	0.010429	0.310429
26.45	-0.007932							26.45	0.010651	0.310651
26.4667	-0.006832							26.4667	0.010804	0.310804
26.4833	-0.005783							26.4833	0.010697	0.310697
26.5	-0.004903							26.5	0.010569	0.310569
26.5167	-0.004552							26.5167	0.0105	0.3105
26.5333	-0.00488							26.5333	0.010147	0.310147
26.55	-0.004618							26.55	0.009414	0.309414
26.5667	-0.003935							26.5667	0.008831	0.308831
26.5833	-0.003923							26.5833	0.008418	0.308418
26.6	-0.003391							26.6	0.008325	0.308325
26.6167	-0.003127							26.6167	0.008421	0.308421
26.6333	-0.003383							26.6333	0.008423	0.308423
26.65	-0.003868							26.65	0.008115	0.308115
26.6667	-0.003803							26.6667	0.007608	0.307608
26.6833	-0.003868							26.6833	0.00688	0.30688
26.7	-0.003823							26.7	0.006012	0.306012
26.7167	-0.003467							26.7167	0.005423	0.305423
26.7333	-0.00342							26.7333	0.004481	0.304481
26.75	-0.003522							26.75	0.00307	0.30307
26.7667	-0.003585							26.7667	0.002148	0.302148
26.7833	-0.003867							26.7833	0.001566	0.301566
26.8	-0.00395							26.8	0.001665	0.301665
26.8167	-0.003581							26.8167	0.001932	0.301932
26.8333	-0.003001							26.8333	0.002157	0.302157
26.85	-0.002621							26.85	0.001033	0.301033
26.8667	-0.00242							26.8667	0.000778	0.300778
26.8833	-0.00217							26.8833	0.001033	0.301033
26.9	-0.00195							26.9	0.001218	0.301218
26.9167	-0.001779							26.9167	0.001463	0.301463
26.9333	-0.001616							26.9333	0.001406	0.301406
26.95	-0.001443							26.95	0.001349	0.301349
26.9667	-0.00126							26.9667	0.001352	0.301352
26.9833	-0.000957							26.9833	0.001205	0.301205
27	-0.000594							27	0.001358	0.301358
27.0167	-0.00035							27.0167	0.00169	0.30169
27.0333	-0.000204							27.0333	0.001942	0.301942
27.05	-0.000118							27.05	0.002064	0.302064
27.0667	1.8e-05							27.0667	0.002165	0.302165
27.0833	3.3e-05							27.0833	0.002287	0.302287
27.1	1.9e-05							27.1	0.002088	0.302088
27.1167	0.000176							27.1167	0.00183	0.30183
27.1333	0.000245							27.1333	0.00175	0.30175
27.15	0.000183							27.15	0.001621	0.301621
27.1667	0.000282							27.1667	0.001442	0.301442
27.1833	0.000291							27.1833	0.001462	0.301462
27.2	0.00037							27.2	0.001253	0.301253
27.2167	0.000469							27.2167	0.000773	0.300773
27.2333	0.000731							27.2333	0.000342	0.300342
27.25	0.000843							27.25	0.000241	0.300241
27.2667	0.000954							27.2667	0.000279	0.300279
27.2833	0.000716							27.2833	-0.000302	0.299698
27.3	0.000378							27.3	-0.000373	0.299627
27.3167	0.0002							27.3167	-0.000296	0.299704
27.3333	-4.6e-05							27.3333	-0.000431	0.299569
27.35	-0.000401							27.35	-0.000606	0.299394
27.3667	-0.000617							27.3667	-0.001221	0.298779
27.3833	-0.000713							27.3833	-0.002056	0.297944
27.4	-0.000559							27.4	-0.002391	0.297609
27.4167	-0.000344							27.4167	-0.002248	0.297752
27.4333	-6.8e-05							27.4333	-0.001688	0.298312
27.45	-2.2e-05							27.45	-0.001749	0.298251
27.4667	0.000104							27.4667	-0.001819	0.298181
27.4833	0.00016							27.4833	-0.0018	0.2982
27.5	6.6e-05							27.5	-0.00162	0.29838
27.5167	-0.000118							27.5167	-0.001252	0.298748
27.5333	-0.00024							27.5333	-0.000937	0.299063
27.55	0.000137							27.55	-0.000563	0.299437
27.5667	0.000574							27.5667	-0.000508	0.299492
27.5833	0.000382							27.5833	-0.000493	0.299507
27.6	0.000309							27.6	-0.000628	0.299372
27.6167	0.000267							27.6167	-0.000615	0.299385
27.6333	0.000275							27.6333	-0.000383	0.299617
27.65	0.000154							27.65	-0.000261	0.299739
27.6667	0.000352							27.6667	3.1e-05	0.300031
27.6833	0.00036							27.6833	0.000292	0.300292
27.7	0.000239							27.7	0.000524	0.300524
27.7167	0.000157							27.7167	0.000446	0.300446
27.7333	0.000136							27.7333	0.000577	0.300577
27.75	-3.6e-05							27.75	0.000858	0.300858
27.7667	1.3e-05							27.7667	0.001149	0.301149
27.7833	-6.9e-05							27.7833	0.001151	0.301151
27.8	-0.00018							27.8	0.000912	0.300912
27.8167	-0.000492							27.8167	0.000643	0.300643
27.8333	-0.000724							27.8333	0.000366	0.300366
27.85	-0.001126							27.85	0.000169	0.300169
27.8667	-0.001758							27.8667	0.000151	0.300151
27.8833	-0.00175							27.8833	0.000214	0.300214
27.9	-0.001282							27.9	0.000266	0.300266
27.9167	-0.000804							27.9167	0.0002	0.3002
27.9333	-0.000677							27.9333	0.000115	0.300115
27.95	-0.00058							27.95	-0.00019	0.29981
27.9667	-0.000463							27.9667	-0.000375	0.299625
27.9833	-0.000366							27.9833	-0.000529	0.299471
28	-0.000369							28	-0.000754	0.299246
28.0167	-0.000402							28.0167	-0.001018	0.298982
28.0333	-0.000466							28.0333	-0.001579	0.298421
28.05	-0.000349							28.05	-0.00183	0.29817
28.0667	-0.000222							28.0667	-0.001851	0.298149
28.0833	-3.6e-05							28.0833	-0.001832	0.298168
28.1	0.000301							28.1	-0.001593	0.298407
28.1167	0.000448							28.1167	-0.001082	0.298918
28.1333	0.000645							28.1333	-0.000406	0.299594
28.15	0.000643							28.15	0.000159	0.300159
28.1667	0.00074							28.1667	0.000404	0.300404
28.1833	0.000847							28.1833	0.000489	0.300489
28.2	0.000815							28.2	0.000814	0.300814
28.2167	0.000623							28.2167	0.001262	0.301262
28.2333	0.000301							28.2333	0.001917	0.301917
28.25	0.0001							28.25	0.003451	0.303451
28.2667	0.000179							28.2667	0.004926	0.304926
28.2833	0.000278							28.2833	0.004931	0.304931
28.3	0.000506							28.3	0.003715	0.303715
28.3167	0.000396							28.3167	0.004373	0.304373
28.3333	0.000356							28.3333	0.004928	0.304928
28.35	0.000447							28.35	0.003553	0.303553
28.3667	0.000617							28.3667	0.001968	0.301968
28.3833	0.000457							28.3833	0.000593	0.300593
28.4	0.000318							28.4	-0.000832	0.299168
28.4167	7.9e-05							28.4167	-0.001754	0.298246
28.4333	0.000241							28.4333	-0.003491	0.296509
28.45	0.000253							28.45	-0.004848	0.295152
28.4667	0.000514							28.4667	-0.005325	0.294675
28.4833	0.000676							28.4833	-0.006192	0.293808
28.5	0.001448							28.5	-0.006449	0.293551
28.5167	0.00316							28.5167	-0.004284	0.295716
28.5333	0.001653							28.5333	-0.003654	0.296346
28.55	0.001226							28.55	-0.013585	0.286415
28.5667	-0.008421							28.5667	-0.026955	0.273045
28.5833	-0.027358							28.5833	-0.042496	0.257504
28.6	-0.047825							28.6	-0.055976	0.244024
28.6167	-0.060072							28.6167	-0.061185	0.238815
28.6333	-0.072919							28.6333	-0.06399	0.23601
28.65	-0.079826							28.65	-0.053065	0.246935
28.6667	-0.074362							28.6667	-0.0279	0.2721
28.6833	-0.068989							28.6833	-0.002005	0.297995
28.7	-0.056906							28.7	0.02293	0.32293
28.7167	-0.045453							28.7167	0.037087	0.337087
28.7333	-0.03542							28.7333	0.041917	0.341917
28.75	-0.029876							28.75	0.039767	0.339767
28.7667	-0.027323							28.7667	0.034567	0.334567
28.7833	-0.02481							28.7833	0.026347	0.326347
28.8	-0.021587							28.8	0.020517	0.320517
28.8167	-0.018634							28.8167	0.013019	0.313019
28.8333	-0.016632							28.8333	0.006643	0.306643
28.85	-0.01561							28.85	0.006008	0.306008
28.8667	-0.014807							28.8667	0.004652	0.304652
28.8833	-0.013605							28.8833	0.004707	0.304707
28.9	-0.012463							28.9	0.004841	0.304841
28.9167	-0.011621							28.9167	0.004267	0.304267
28.9333	-0.01051							28.9333	0.003735	0.303735
28.95	-0.008949							28.95	0.003644	0.303644
28.9667	-0.007648							28.9667	0.003592	0.303592
28.9833	-0.006987							28.9833	0.00327	0.30327
29	-0.006666							29	0.003019	0.303019
29.0167	-0.005865							29.0167	0.002668	0.302668
29.0333	-0.005356							29.0333	0.002489	0.302489
29.05	-0.004797							29.05	0.002161	0.302161
29.0667	-0.004218							29.0667	0.001973	0.301973
29.0833	-0.003639							29.0833	0.001874	0.301874
29.1	-0.002889							29.1	0.001726	0.301726
29.1167	-0.002531							29.1167	0.001438	0.301438
29.1333	-0.002174							29.1333	0.001292	0.301292
29.15	-0.001588							29.15	0.001046	0.301046
29.1667	-0.001221							29.1667	0.00078	0.30078
29.1833	-0.001065							29.1833	0.000775	0.300775
29.2	-0.000918							29.2	0.000869	0.300869
29.2167	-0.000872							29.2167	0.000734	0.300734
29.2333	-0.000869							29.2333	0.00054	0.30054
29.25	-0.000635							29.25	0.000396	0.300396
29.2667	-0.000582							29.2667	0.000282	0.300282
29.2833	-0.000748							29.2833	3.8e-05	0.300038
29.3	-0.000814							29.3	-0.000156	0.299844
29.3167	-0.000742							29.3167	-0.000469	0.299531
29.3333	-0.000732							29.3333	-0.000612	0.299388
29.35	-0.000672							29.35	-0.000504	0.299496
29.3667	-0.000702							29.3667	-0.000337	0.299663
29.3833	-0.000732							29.3833	-0.000289	0.299711
29.4	-0.000782							29.4	-0.000262	0.299738
29.4167	-0.000793							29.4167	-0.000214	0.299786
29.4333	-0.000878							29.4333	-0.000356	0.299644
29.45	-0.000982							29.45	-0.000558	0.299442
29.4667	-0.001086							29.4667	-0.00043	0.29957
29.4833	-0.00124							29.4833	-0.000482	0.299518
29.5	-0.001315							29.5	-0.000383	0.299617
29.5167	-0.00138							29.5167	-3.5e-05	0.299965
29.5333	-0.001608							29.5333	0.000194	0.300194
29.55	-0.001607							29.55	-0.000237	0.299763
29.5667	-0.001535							29.5667	-0.000549	0.299451
29.5833	-0.001434							29.5833	-0.00079	0.29921
29.6	-0.001252							29.6	-0.000851	0.299149
29.6167	-0.000971							29.6167	-0.000482	0.299518
29.6333	-0.000813							29.6333	-0.000582	0.299418
29.65	-0.000854							29.65	-0.000932	0.299068
29.6667	-0.000625							29.6667	-0.001042	0.298958
29.6833	-0.000546							29.6833	-0.001033	0.298967
29.7	-0.000538							29.7	-0.000453	0.299547
29.7167	-0.000429							29.7167	0.000137	0.300137
29.7333	-0.000531							29.7333	0.000689	0.300689
29.75	-0.000673							29.75	0.000661	0.300661
29.7667	-0.000544							29.7667	0.000493	0.300493
29.7833	-0.000266							29.7833	0.000524	0.300524
29.8	-8.8e-05							29.8	7.6e-05	0.300076
29.8167	0.000101							29.8167	0.000369	0.300369
29.8333	0.000292							29.8333	0.000454	0.300454
29.85	0.000353							29.85	0.000918	0.300918
29.8667	0.000523							29.8667	0.001623	0.301623
29.8833	0.000824							29.8833	0.002298	0.302298
29.9	0.000995							29.9	0.002513	0.302513
29.9167	0.001117							29.9167	0.002329	0.302329
29.9333	0.001163							29.9333	0.001857	0.301857
29.95	0.001099							29.95	0.001795	0.301795
29.9667	0.001105							29.9667	0.002453	0.302453
29.9833	0.001092							29.9833	0.001681	0.301681
30	0.000888							30	0.0012	0.3012
30.0167	0.000946							30.0167	0.001388	0.301388
30.0333	0.001059							30.0333	0.001948	0.301948
30.05	0.001033							30.05	0.001367	0.301367
30.0667	0.001296							30.0667	0.000597	0.300597
30.0833	0.00157							30.0833	0.000177	0.300177
30.1	0.001624							30.1	0.000136	0.300136
30.1167	0.001589							30.1167	9.5e-05	0.300095
30.1333	0.001531							30.1333	-6.7e-05	0.299933
30.15	0.001313							30.15	-0.00052	0.29948
30.1667	0.001095							30.1667	-0.001082	0.298918
30.1833	0.001087							30.1833	-0.001735	0.298265
30.2	0.001239							30.2	-0.002107	0.297893
30.2167	0.001352							30.2167	-0.002131	0.297869
30.2333	0.001502							30.2333	-0.002049	0.297951
30.25	0.001591							30.25	-0.002277	0.297723
30.2667	0.001701							30.2667	-0.002235	0.297765
30.2833	0.001771							30.2833	-0.002223	0.297777
30.3	0.001601							30.3	-0.001951	0.298049
30.3167	0.001652							30.3167	-0.0016	0.2984
30.3333	0.001597							30.3333	-0.001505	0.298495
30.35	0.001373							30.35	-0.001451	0.298549
30.3667	0.001228							30.3667	-0.001456	0.298544
30.3833	0.000994							30.3833	-0.001481	0.298519
30.4	0.000589							30.4	-0.001396	0.298604
30.4167	0.000265							30.4167	-0.001502	0.298498
30.4333	0.000123							30.4333	-0.001134	0.298866
30.45	0.000151							30.45	-0.000846	0.299154
30.4667	-7e-05							30.4667	-0.000727	0.299273
30.4833	-9.2e-05							30.4833	-0.000379	0.299621
30.5	-5.4e-05							30.5	0.00015	0.30015
30.5167	-0.000177							30.5167	0.000537	0.300537
30.5333	-0.00025							30.5333	0.000661	0.300661
30.55	-0.000434							30.55	0.000644	0.300644
30.5667	-0.000827							30.5667	0.000638	0.300638
30.5833	-0.001271							30.5833	0.001072	0.301072
30.6	-0.001614							30.6	0.001236	0.301236
30.6167	-0.001559							30.6167	0.001109	0.301109
30.6333	-0.001547							30.6333	0.00072	0.30072
30.65	-0.001616							30.65	0.000681	0.300681
30.6667	-0.001845							30.6667	0.000881	0.300881
30.6833	-0.002113							30.6833	0.000792	0.300792
30.7	-0.002182							30.7	0.000663	0.300663
30.7167	-0.002032							30.7167	0.000193	0.300193
30.7333	-0.001878							30.7333	2e-06	0.300002
30.75	-0.001674							30.75	-0.000139	0.299861
30.7667	-0.00131							30.7667	-0.00054	0.29946
30.7833	-0.001116							30.7833	-0.000812	0.299188
30.8	-0.001042							30.8	-0.000553	0.299447
30.8167	-0.001149							30.8167	-0.000154	0.299846
30.8333	-0.001083							30.8333	1.3e-05	0.300013
30.85	-0.001317							30.85	-6e-05	0.29994
30.8667	-0.001261							30.8667	-3e-06	0.299997
30.8833	-0.000715							30.8833	0.000114	0.300114
30.9	-0.000519							30.9	-0.000189	0.299811
30.9167	-0.000274							30.9167	5.9e-05	0.300059
30.9333	0.000275							30.9333	0.000425	0.300425
30.95	0.001124							30.95	0.001251	0.301251
30.9667	0.001463							30.9667	0.002257	0.302257
30.9833	0.001532							30.9833	0.002734	0.302734
31	0.001601							31	0.00253	0.30253
31.0167	0.003459							31.0167	0.002096	0.302096
31.0333	0.005821							31.0333	0.003182	0.303182
31.05	0.005024							31.05	0.002098	0.302098
31.0667	0.004817							31.0667	-0.013007	0.286993
31.0833	-0.003091							31.0833	-0.031721	0.268279
31.1	-0.015788							31.1	-0.048255	0.251745
31.1167	-0.031856							31.1167	-0.05856	0.24144
31.1333	-0.049969							31.1333	-0.059175	0.240825
31.15	-0.059922							31.15	-0.055649	0.244351
31.1667	-0.066055							31.1667	-0.032934	0.267066
31.1833	-0.065627							31.1833	-0.007599	0.292401
31.2	-0.05863							31.2	0.016776	0.316776
31.2167	-0.050924							31.2167	0.033941	0.333941
31.2333	-0.040141							31.2333	0.041766	0.341766
31.25	-0.030849							31.25	0.04107	0.34107
31.2667	-0.022377							31.2667	0.037265	0.337265
31.2833	-0.019524							31.2833	0.033299	0.333299
31.3	-0.018412							31.3	0.028114	0.328114
31.3167	-0.01582							31.3167	0.023868	0.323868
31.3333	-0.013201							31.3333	0.017882	0.317882
31.35	-0.011253							31.35	0.014406	0.314406
31.3667	-0.010005							31.3667	0.0127	0.3127
31.3833	-0.009006							31.3833	0.011394	0.311394
31.4	-0.007888							31.4	0.011228	0.311228
31.4167	-0.00704							31.4167	0.010862	0.310862
31.4333	-0.006675							31.4333	0.010265	0.310265
31.45	-0.00619							31.45	0.009419	0.309419
31.4667	-0.005354							31.4667	0.008872	0.308872
31.4833	-0.004129							31.4833	0.008165	0.308165
31.5	-0.003474							31.5	0.007589	0.307589
31.5167	-0.003219							31.5167	0.007252	0.307252
31.5333	-0.002727							31.5333	0.006845	0.306845
31.55	-0.002354							31.55	0.006537	0.306537
31.5667	-0.002212							31.5667	0.00621	0.30621
31.5833	-0.001899							31.5833	0.006032	0.306032
31.6	-0.001796							31.6	0.005975	0.305975
31.6167	-0.001454							31.6167	0.005528	0.305528
31.6333	-0.001493							31.6333	0.00478	0.30478
31.65	-0.001652							31.65	0.003942	0.303942
31.6667	-0.001842							31.6667	0.003064	0.303064
31.6833	-0.002051							31.6833	0.002566	0.302566
31.7	-0.00205							31.7	0.002308	0.302308
31.7167	-0.001649							31.7167	0.00209	0.30209
31.7333	-0.00138							31.7333	0.001221	0.301221
31.75	-0.00097							31.75	0.000682	0.300682
31.7667	-0.00086							31.7667	-0.000307	0.299693
31.7833	-0.00047							31.7833	-0.001075	0.298925
31.8	-0.000221							31.8	-0.000724	0.299276
31.8167	-4.1e-05							31.8167	-0.000283	0.299717
31.8333	9e-06							31.8333	-2.2e-05	0.299978
31.85	4.8e-05							31.85	-0.000372	0.299628
31.8667	-7.2e-05							31.8667	-0.000861	0.299139
31.8833	0.000247							31.8833	-0.001141	0.298859
31.9	0.000176							31.9	-0.00115	0.29885
31.9167	0.000396							31.9167	-0.00142	0.29858
31.9333	0.000426							31.9333	-0.00106	0.29894
31.95	3.6e-05							31.95	-0.00029	0.29971
31.9667	-0.000174							31.9667	0.0001	0.3001
31.9833	-0.000125							31.9833	1e-05	0.30001
32	2.5e-05							32	-0.00013	0.29987
32.0167	-1.5e-05							32.0167	-0.000151	0.299849
32.0333	7.6e-05							32.0333	-0.000262	0.299738
32.05	0.000157							32.05	-0.000423	0.299577
32.0667	0.000198							32.0667	-0.000514	0.299486
32.0833	-1.1e-05							32.0833	-0.000784	0.299216
32.1	-0.00022							32.1	-0.001075	0.298925
32.1167	-0.000488							32.1167	-0.001226	0.298774
32.1333	-0.000665							32.1333	-0.001158	0.298842
32.15	-0.001002							32.15	-0.00087	0.29913
32.1667	-0.001109							32.1667	-0.000662	0.299338
32.1833	-0.000816							32.1833	-0.000463	0.299537
32.2	-0.000354							32.2	-0.000445	0.299555
32.2167	-0.00032							32.2167	-0.000597	0.299403
32.2333	-8.4e-05							32.2333	-0.000849	0.299151
32.25	8.2e-05							32.25	-0.001011	0.298989
32.2667	6.8e-05							32.2667	-0.001043	0.298957
32.2833	0.000154							32.2833	-0.001185	0.298815
32.3	0.00036							32.3	-0.001087	0.298913
32.3167	0.000526							32.3167	-0.000849	0.299151
32.3333	0.000397							32.3333	-0.00079	0.29921
32.35	0.000167							32.35	-0.000611	0.299389
32.3667	-0.000102							32.3667	-0.000512	0.299488
32.3833	4.8e-05							32.3833	-0.000663	0.299337
32.4	0.000429							32.4	-0.000794	0.299206
32.4167	0.000719							32.4167	-0.000795	0.299205
32.4333	0.001006							32.4333	-0.000803	0.299197
32.45	0.001172							32.45	-0.000871	0.299129
32.4667	0.001208							32.4667	-0.001058	0.298942
32.4833	0.000874							32.4833	-0.001096	0.298904
32.5	0.000761							32.5	-0.001204	0.298796
32.5167	0.000997							32.5167	-0.001021	0.298979
32.5333	0.00163							32.5333	-0.001013	0.298987
32.55	0.001802							32.55	-0.000374	0.299626
32.5667	0.001585							32.5667	0.000385	0.300385
32.5833	0.001587							32.5833	0.001094	0.301094
32.6	0.00135							32.6	0.000982	0.300982
32.6167	0.001073							32.6167	0.001042	0.301042
32.6333	0.000901							32.6333	0.000931	0.300931
32.65	0.000849							32.65	0.001	0.301
32.6667	0.001117							32.6667	0.001639	0.301639
32.6833	0.001455							32.6833	0.002459	0.302459
32.7	0.001664							32.7	0.003358	0.303358
32.7167	0.001552							32.7167	0.003748	0.303748
32.7333	0.001314							32.7333	0.00199	0.30199
32.75	0.001006							32.75	0.001003	0.301003
32.7667	0.000608							32.7667	0.002435	0.302435
32.7833	0.000219							32.7833	0.001817	0.301817
32.8	4.1e-05							32.8	0.00296	0.30296
32.8167	-3.7e-05							32.8167	0.003073	0.303073
32.8333	-0.000364							32.8333	0.002899	0.302899
32.85	-0.001032							32.85	0.003034	0.303034
32.8667	-0.001329							32.8667	0.00269	0.30269
32.8833	-0.001317							32.8833	0.002366	0.302366
32.9	-0.001364							32.9	0.001742	0.301742
32.9167	-0.001332							32.9167	0.001548	0.301548
32.9333	-0.001052							32.9333	0.001864	0.301864
32.95	-0.000781							32.95	0.00191	0.30191
32.9667	-0.001271							32.9667	0.001186	0.301186
32.9833	-0.001981							32.9833	0.000343	0.300343
33	-0.00243							33	-0.000151	0.299849
33.0167	-0.00213							33.0167	-0.000265	0.299735
33.0333	-0.002174							33.0333	-0.000773	0.299227
33.05	-0.002107							33.05	-0.001261	0.298739
33.0667	-0.00188							33.0667	-0.001519	0.298481
33.0833	-0.001574							33.0833	-0.001667	0.298333
33.1	-0.001267							33.1	-0.001886	0.298114
33.1167	-0.000911							33.1167	-0.002544	0.297456
33.1333	-0.000738							33.1333	-0.002781	0.297219
33.15	-0.000495							33.15	-0.002868	0.297132
33.1667	-0.000112							33.1667	-0.002925	0.297075
33.1833	0.000141							33.1833	-0.002722	0.297278
33.2	6.4e-05							33.2	-0.002269	0.297731
33.2167	1.7e-05							33.2167	-0.001726	0.298274
33.2333	2.8e-05							33.2333	-0.001555	0.298445
33.25	-2e-06							33.25	-0.001223	0.298777
33.2667	0.000139							33.2667	-0.000921	0.299079
33.2833	0.00026							33.2833	-0.000599	0.299401
33.3	0.00041							33.3	-0.000547	0.299453
33.3167	0.000561							33.3167	-0.000276	0.299724
33.3333	0.00065							33.3333	-0.000235	0.299765
33.35	0.00066							33.35	-0.000214	0.299786
33.3667	0.000759							33.3667	-0.000244	0.299756
[truncated: 9 more rows]
